# Supplementary material for: Differential immune gene expression associated with contemporary range expansion in two invasive rodents in Senegal
Source: Sci Rep. 2020 Oct 26;10:18257. doi: 10.1038/s41598-020-75060-2 (PMC7589499; doi:10.1038/s41598-020-75060-2)
Supplement: Supplementary file 2 — Supplementary TableS1. [file 41598_2020_75060_MOESM2_ESM.xlsx]

## Sheet: Title page
Differential immune gene expression associated with contemporary range expansion in two invasive rodents in Senegal
Nathalie Charbonnel1*, Maxime Galan1, Caroline Tatard1, Anne Loiseau1, Christophe Diagne2,3, Ambroise Dalecky4, Hugues Parrinello5, Stephanie Rialle5, Dany Severac5 and Carine Brouat2
SREP-19-19999A-revised.
Supplementary Datasets

## Sheet: a-4x4
Table S1. a) Details of the 18 genes found to be differentially expressed between the anciently and recently invaded sites of M. musculus domesticus invasion route using the 4x4 approach. Genes indicated in bold were found to be differentially expressed with both 8x8 and 4x4 approaches. GO ID corresponds to Gene ontology annotations.
Input	Name	ENSEMBL ID	Feature Type	GO ID	Term
1810009J06Rik	RIKEN cDNA 1810009J06 gene	ENSMUSG00000094808	protein coding gene	GO:0006508	proteolysis
1810009J06Rik	RIKEN cDNA 1810009J06 gene	ENSMUSG00000094808	protein coding gene	GO:0005615	extracellular space
1810009J06Rik	RIKEN cDNA 1810009J06 gene	ENSMUSG00000094808	protein coding gene	GO:0004252	serine-type endopeptidase activity
9030619P08Rik	RIKEN cDNA 9030619P08 gene	ENSMUSG00000053168	pseudogene	GO:0008150	biological_process
9030619P08Rik	RIKEN cDNA 9030619P08 gene	ENSMUSG00000053168	pseudogene	GO:0005575	cellular_component
9030619P08Rik	RIKEN cDNA 9030619P08 gene	ENSMUSG00000053168	pseudogene	GO:0003674	molecular_function
Cbln2	cerebellin 2 precursor protein	ENSMUSG00000024647	protein coding gene	GO:0051965	positive regulation of synapse assembly
Cbln2	cerebellin 2 precursor protein	ENSMUSG00000024647	protein coding gene	GO:1905606	regulation of presynapse assembly
Cbln2	cerebellin 2 precursor protein	ENSMUSG00000024647	protein coding gene	GO:1905606	regulation of presynapse assembly
Cbln2	cerebellin 2 precursor protein	ENSMUSG00000024647	protein coding gene	GO:1905606	regulation of presynapse assembly
Cbln2	cerebellin 2 precursor protein	ENSMUSG00000024647	protein coding gene	GO:1905606	regulation of presynapse assembly
Cbln2	cerebellin 2 precursor protein	ENSMUSG00000024647	protein coding gene	GO:1905606	regulation of presynapse assembly
Cbln2	cerebellin 2 precursor protein	ENSMUSG00000024647	protein coding gene	GO:1905606	regulation of presynapse assembly
Cbln2	cerebellin 2 precursor protein	ENSMUSG00000024647	protein coding gene	GO:0005576	extracellular region
Cbln2	cerebellin 2 precursor protein	ENSMUSG00000024647	protein coding gene	GO:0005615	extracellular space
Cbln2	cerebellin 2 precursor protein	ENSMUSG00000024647	protein coding gene	GO:0098978	glutamatergic synapse
Cbln2	cerebellin 2 precursor protein	ENSMUSG00000024647	protein coding gene	GO:0098978	glutamatergic synapse
Cbln2	cerebellin 2 precursor protein	ENSMUSG00000024647	protein coding gene	GO:0098978	glutamatergic synapse
Cbln2	cerebellin 2 precursor protein	ENSMUSG00000024647	protein coding gene	GO:0098978	glutamatergic synapse
Cbln2	cerebellin 2 precursor protein	ENSMUSG00000024647	protein coding gene	GO:0098978	glutamatergic synapse
Cbln2	cerebellin 2 precursor protein	ENSMUSG00000024647	protein coding gene	GO:0098978	glutamatergic synapse
Cbln2	cerebellin 2 precursor protein	ENSMUSG00000024647	protein coding gene	GO:0005515	protein binding
Cbln2	cerebellin 2 precursor protein	ENSMUSG00000024647	protein coding gene	GO:0005515	protein binding
Ccdc63	coiled-coil domain containing 63	ENSMUSG00000043036	protein coding gene	GO:0030154	cell differentiation
Ccdc63	coiled-coil domain containing 63	ENSMUSG00000043036	protein coding gene	GO:0003341	cilium movement
Ccdc63	coiled-coil domain containing 63	ENSMUSG00000043036	protein coding gene	GO:0036158	outer dynein arm assembly
Ccdc63	coiled-coil domain containing 63	ENSMUSG00000043036	protein coding gene	GO:0007286	spermatid development
Ccdc63	coiled-coil domain containing 63	ENSMUSG00000043036	protein coding gene	GO:0007283	spermatogenesis
Ccdc63	coiled-coil domain containing 63	ENSMUSG00000043036	protein coding gene	GO:0005930	axoneme
Ccdc63	coiled-coil domain containing 63	ENSMUSG00000043036	protein coding gene	GO:0003674	molecular_function
D030025P21Rik	RIKEN cDNA D030025P21 gene	ENSMUSG00000092130	antisense lncRNA gene	GO:0008150	biological_process
D030025P21Rik	RIKEN cDNA D030025P21 gene	ENSMUSG00000092130	antisense lncRNA gene	GO:0005575	cellular_component
D030025P21Rik	RIKEN cDNA D030025P21 gene	ENSMUSG00000092130	antisense lncRNA gene	GO:0003674	molecular_function
Gm960	predicted gene 960	ENSMUSG00000071691	protein coding gene	GO:0051321	meiotic cell cycle
Gm960	predicted gene 960	ENSMUSG00000071691	protein coding gene	GO:0042138	meiotic DNA double-strand break formation
Gm960	predicted gene 960	ENSMUSG00000071691	protein coding gene	GO:0042138	meiotic DNA double-strand break formation
Gm960	predicted gene 960	ENSMUSG00000071691	protein coding gene	GO:0007131	reciprocal meiotic recombination
Gm960	predicted gene 960	ENSMUSG00000071691	protein coding gene	GO:0007131	reciprocal meiotic recombination
Gm960	predicted gene 960	ENSMUSG00000071691	protein coding gene	GO:0005694	chromosome
Gm960	predicted gene 960	ENSMUSG00000071691	protein coding gene	GO:0003918	DNA topoisomerase type II (ATP-hydrolyzing) activity
Gm960	predicted gene 960	ENSMUSG00000071691	protein coding gene	GO:0005515	protein binding
Hal	histidine ammonia lyase	ENSMUSG00000020017	protein coding gene	GO:0006548	histidine catabolic process
Hal	histidine ammonia lyase	ENSMUSG00000020017	protein coding gene	GO:0006548	histidine catabolic process
Hal	histidine ammonia lyase	ENSMUSG00000020017	protein coding gene	GO:0006547	histidine metabolic process
Hal	histidine ammonia lyase	ENSMUSG00000020017	protein coding gene	GO:0005737	cytoplasm
Hal	histidine ammonia lyase	ENSMUSG00000020017	protein coding gene	GO:0016841	ammonia-lyase activity
Hal	histidine ammonia lyase	ENSMUSG00000020017	protein coding gene	GO:0003824	catalytic activity
Hal	histidine ammonia lyase	ENSMUSG00000020017	protein coding gene	GO:0004397	histidine ammonia-lyase activity
Hal	histidine ammonia lyase	ENSMUSG00000020017	protein coding gene	GO:0004397	histidine ammonia-lyase activity
Hal	histidine ammonia lyase	ENSMUSG00000020017	protein coding gene	GO:0004397	histidine ammonia-lyase activity
Hal	histidine ammonia lyase	ENSMUSG00000020017	protein coding gene	GO:0004397	histidine ammonia-lyase activity
Hal	histidine ammonia lyase	ENSMUSG00000020017	protein coding gene	GO:0016829	lyase activity
Mir692-1	microRNA 692-1	ENSMUSG00000076218	miRNA gene
Mup20	major urinary protein 20	ENSMUSG00000078672	protein coding gene	GO:0008355	olfactory learning
Mup20	major urinary protein 20	ENSMUSG00000078672	protein coding gene	GO:0005576	extracellular region
Mup20	major urinary protein 20	ENSMUSG00000078672	protein coding gene	GO:0000772	mating pheromone activity
Mup20	major urinary protein 20	ENSMUSG00000078672	protein coding gene	GO:0005186	pheromone activity
Mup20	major urinary protein 20	ENSMUSG00000078672	protein coding gene	GO:0005550	pheromone binding
Mup20	major urinary protein 20	ENSMUSG00000078672	protein coding gene	GO:0036094	small molecule binding
Pld5	phospholipase D family, member 5	ENSMUSG00000055214	protein coding gene	GO:0008150	biological_process
Pld5	phospholipase D family, member 5	ENSMUSG00000055214	protein coding gene	GO:0016021	integral component of membrane
Pld5	phospholipase D family, member 5	ENSMUSG00000055214	protein coding gene	GO:0016020	membrane
Pld5	phospholipase D family, member 5	ENSMUSG00000055214	protein coding gene	GO:0003824	catalytic activity
Rax	retina and anterior neural fold homeobox	ENSMUSG00000024518	protein coding gene	GO:0007420	brain development
Rax	retina and anterior neural fold homeobox	ENSMUSG00000024518	protein coding gene	GO:0043010	camera-type eye development
Rax	retina and anterior neural fold homeobox	ENSMUSG00000024518	protein coding gene	GO:0043010	camera-type eye development
Rax	retina and anterior neural fold homeobox	ENSMUSG00000024518	protein coding gene	GO:0043010	camera-type eye development
Rax	retina and anterior neural fold homeobox	ENSMUSG00000024518	protein coding gene	GO:0021854	hypothalamus development
Rax	retina and anterior neural fold homeobox	ENSMUSG00000024518	protein coding gene	GO:0060173	limb development
Rax	retina and anterior neural fold homeobox	ENSMUSG00000024518	protein coding gene	GO:0007275	multicellular organism development
Rax	retina and anterior neural fold homeobox	ENSMUSG00000024518	protein coding gene	GO:0007389	pattern specification process
Rax	retina and anterior neural fold homeobox	ENSMUSG00000024518	protein coding gene	GO:0045944	positive regulation of transcription by RNA polymerase II
Rax	retina and anterior neural fold homeobox	ENSMUSG00000024518	protein coding gene	GO:0006355	regulation of transcription, DNA-templated
Rax	retina and anterior neural fold homeobox	ENSMUSG00000024518	protein coding gene	GO:0005634	nucleus
Rax	retina and anterior neural fold homeobox	ENSMUSG00000024518	protein coding gene	GO:0003677	DNA binding
Rax	retina and anterior neural fold homeobox	ENSMUSG00000024518	protein coding gene	GO:0003677	DNA binding
Rax	retina and anterior neural fold homeobox	ENSMUSG00000024518	protein coding gene	GO:0001077	proximal promoter DNA-binding transcription activator activity, RNA polymerase II-specific
Rax	retina and anterior neural fold homeobox	ENSMUSG00000024518	protein coding gene	GO:0000978	RNA polymerase II proximal promoter sequence-specific DNA binding
Rax	retina and anterior neural fold homeobox	ENSMUSG00000024518	protein coding gene	GO:0043565	sequence-specific DNA binding
Reg3a	regenerating islet-derived 3 alpha	ENSMUSG00000079516	protein coding gene	GO:0006954	inflammatory response
Reg3a	regenerating islet-derived 3 alpha	ENSMUSG00000079516	protein coding gene	GO:0006953	acute-phase response
Reg3a	regenerating islet-derived 3 alpha	ENSMUSG00000079516	protein coding gene	GO:0061844	antimicrobial humoral immune response mediated by antimicrobial peptide
Reg3a	regenerating islet-derived 3 alpha	ENSMUSG00000079516	protein coding gene	GO:0044278	cell wall disruption in other organism
Reg3a	regenerating islet-derived 3 alpha	ENSMUSG00000079516	protein coding gene	GO:0045617	negative regulation of keratinocyte differentiation
Reg3a	regenerating islet-derived 3 alpha	ENSMUSG00000079516	protein coding gene	GO:0008284	positive regulation of cell proliferation
Reg3a	regenerating islet-derived 3 alpha	ENSMUSG00000079516	protein coding gene	GO:0010838	positive regulation of keratinocyte proliferation
Reg3a	regenerating islet-derived 3 alpha	ENSMUSG00000079516	protein coding gene	GO:0090303	positive regulation of wound healing
Reg3a	regenerating islet-derived 3 alpha	ENSMUSG00000079516	protein coding gene	GO:0043434	response to peptide hormone
Reg3a	regenerating islet-derived 3 alpha	ENSMUSG00000079516	protein coding gene	GO:0005576	extracellular region
Reg3a	regenerating islet-derived 3 alpha	ENSMUSG00000079516	protein coding gene	GO:0005615	extracellular space
Reg3a	regenerating islet-derived 3 alpha	ENSMUSG00000079516	protein coding gene	GO:0030246	carbohydrate binding
Reg3a	regenerating islet-derived 3 alpha	ENSMUSG00000079516	protein coding gene	GO:0070492	oligosaccharide binding
Reg3a	regenerating islet-derived 3 alpha	ENSMUSG00000079516	protein coding gene	GO:0042834	peptidoglycan binding
Reg3a	regenerating islet-derived 3 alpha	ENSMUSG00000079516	protein coding gene	GO:0004888	transmembrane signaling receptor activity
Rnf183	ring finger protein 183	ENSMUSG00000063851	protein coding gene	GO:0000209	protein polyubiquitination
Rnf183	ring finger protein 183	ENSMUSG00000063851	protein coding gene	GO:0016567	protein ubiquitination
Rnf183	ring finger protein 183	ENSMUSG00000063851	protein coding gene	GO:0005783	endoplasmic reticulum
Rnf183	ring finger protein 183	ENSMUSG00000063851	protein coding gene	GO:0016021	integral component of membrane
Rnf183	ring finger protein 183	ENSMUSG00000063851	protein coding gene	GO:0016020	membrane
Rnf183	ring finger protein 183	ENSMUSG00000063851	protein coding gene	GO:0046872	metal ion binding
Rnf183	ring finger protein 183	ENSMUSG00000063851	protein coding gene	GO:0016740	transferase activity
Rnf183	ring finger protein 183	ENSMUSG00000063851	protein coding gene	GO:0061630	ubiquitin protein ligase activity
Ros1	Ros1 proto-oncogene	ENSMUSG00000019893	protein coding gene	GO:0030154	cell differentiation
Ros1	Ros1 proto-oncogene	ENSMUSG00000019893	protein coding gene	GO:0030154	cell differentiation
Ros1	Ros1 proto-oncogene	ENSMUSG00000019893	protein coding gene	GO:0008283	cell proliferation
Ros1	Ros1 proto-oncogene	ENSMUSG00000019893	protein coding gene	GO:0002066	columnar/cuboidal epithelial cell development
Ros1	Ros1 proto-oncogene	ENSMUSG00000019893	protein coding gene	GO:0043066	negative regulation of apoptotic process
Ros1	Ros1 proto-oncogene	ENSMUSG00000019893	protein coding gene	GO:0010629	negative regulation of gene expression
Ros1	Ros1 proto-oncogene	ENSMUSG00000019893	protein coding gene	GO:0009968	negative regulation of signal transduction
Ros1	Ros1 proto-oncogene	ENSMUSG00000019893	protein coding gene	GO:0038083	peptidyl-tyrosine autophosphorylation
Ros1	Ros1 proto-oncogene	ENSMUSG00000019893	protein coding gene	GO:0016310	phosphorylation
Ros1	Ros1 proto-oncogene	ENSMUSG00000019893	protein coding gene	GO:0070374	positive regulation of ERK1 and ERK2 cascade
Ros1	Ros1 proto-oncogene	ENSMUSG00000019893	protein coding gene	GO:0006468	protein phosphorylation
Ros1	Ros1 proto-oncogene	ENSMUSG00000019893	protein coding gene	GO:0006468	protein phosphorylation
Ros1	Ros1 proto-oncogene	ENSMUSG00000019893	protein coding gene	GO:0001558	regulation of cell growth
Ros1	Ros1 proto-oncogene	ENSMUSG00000019893	protein coding gene	GO:0070372	regulation of ERK1 and ERK2 cascade
Ros1	Ros1 proto-oncogene	ENSMUSG00000019893	protein coding gene	GO:0010966	regulation of phosphate transport
Ros1	Ros1 proto-oncogene	ENSMUSG00000019893	protein coding gene	GO:0032006	regulation of TOR signaling
Ros1	Ros1 proto-oncogene	ENSMUSG00000019893	protein coding gene	GO:0023014	signal transduction by protein phosphorylation
Ros1	Ros1 proto-oncogene	ENSMUSG00000019893	protein coding gene	GO:0007283	spermatogenesis
Ros1	Ros1 proto-oncogene	ENSMUSG00000019893	protein coding gene	GO:0007283	spermatogenesis
Ros1	Ros1 proto-oncogene	ENSMUSG00000019893	protein coding gene	GO:0009986	cell surface
Ros1	Ros1 proto-oncogene	ENSMUSG00000019893	protein coding gene	GO:0005737	cytoplasm
Ros1	Ros1 proto-oncogene	ENSMUSG00000019893	protein coding gene	GO:0016021	integral component of membrane
Ros1	Ros1 proto-oncogene	ENSMUSG00000019893	protein coding gene	GO:0005887	integral component of plasma membrane
Ros1	Ros1 proto-oncogene	ENSMUSG00000019893	protein coding gene	GO:0016020	membrane
Ros1	Ros1 proto-oncogene	ENSMUSG00000019893	protein coding gene	GO:0048471	perinuclear region of cytoplasm
Ros1	Ros1 proto-oncogene	ENSMUSG00000019893	protein coding gene	GO:0005886	plasma membrane
Ros1	Ros1 proto-oncogene	ENSMUSG00000019893	protein coding gene	GO:0043235	receptor complex
Ros1	Ros1 proto-oncogene	ENSMUSG00000019893	protein coding gene	GO:0005524	ATP binding
Ros1	Ros1 proto-oncogene	ENSMUSG00000019893	protein coding gene	GO:0005524	ATP binding
Ros1	Ros1 proto-oncogene	ENSMUSG00000019893	protein coding gene	GO:0016301	kinase activity
Ros1	Ros1 proto-oncogene	ENSMUSG00000019893	protein coding gene	GO:0000166	nucleotide binding
Ros1	Ros1 proto-oncogene	ENSMUSG00000019893	protein coding gene	GO:0004672	protein kinase activity
Ros1	Ros1 proto-oncogene	ENSMUSG00000019893	protein coding gene	GO:0019903	protein phosphatase binding
Ros1	Ros1 proto-oncogene	ENSMUSG00000019893	protein coding gene	GO:0019903	protein phosphatase binding
Ros1	Ros1 proto-oncogene	ENSMUSG00000019893	protein coding gene	GO:0004713	protein tyrosine kinase activity
Ros1	Ros1 proto-oncogene	ENSMUSG00000019893	protein coding gene	GO:0016740	transferase activity
Ros1	Ros1 proto-oncogene	ENSMUSG00000019893	protein coding gene	GO:0004714	transmembrane receptor protein tyrosine kinase activity
Ros1	Ros1 proto-oncogene	ENSMUSG00000019893	protein coding gene	GO:0004888	transmembrane signaling receptor activity
Serpina6	serine (or cysteine) peptidase inhibitor, clade A, member 6	ENSMUSG00000060807	protein coding gene	GO:0008211	glucocorticoid metabolic process
Serpina6	serine (or cysteine) peptidase inhibitor, clade A, member 6	ENSMUSG00000060807	protein coding gene	GO:0010951	negative regulation of endopeptidase activity
Serpina6	serine (or cysteine) peptidase inhibitor, clade A, member 6	ENSMUSG00000060807	protein coding gene	GO:0005576	extracellular region
Serpina6	serine (or cysteine) peptidase inhibitor, clade A, member 6	ENSMUSG00000060807	protein coding gene	GO:0005615	extracellular space
Serpina6	serine (or cysteine) peptidase inhibitor, clade A, member 6	ENSMUSG00000060807	protein coding gene	GO:0005615	extracellular space
Serpina6	serine (or cysteine) peptidase inhibitor, clade A, member 6	ENSMUSG00000060807	protein coding gene	GO:0008289	lipid binding
Serpina6	serine (or cysteine) peptidase inhibitor, clade A, member 6	ENSMUSG00000060807	protein coding gene	GO:0004867	serine-type endopeptidase inhibitor activity
Serpina6	serine (or cysteine) peptidase inhibitor, clade A, member 6	ENSMUSG00000060807	protein coding gene	GO:0005496	steroid binding
Serpina6	serine (or cysteine) peptidase inhibitor, clade A, member 6	ENSMUSG00000060807	protein coding gene	GO:0005496	steroid binding
Serpina6	serine (or cysteine) peptidase inhibitor, clade A, member 6	ENSMUSG00000060807	protein coding gene	GO:0005496	steroid binding
Trim54	tripartite motif-containing 54	ENSMUSG00000062077	protein coding gene	GO:0030154	cell differentiation
Trim54	tripartite motif-containing 54	ENSMUSG00000062077	protein coding gene	GO:0007275	multicellular organism development
Trim54	tripartite motif-containing 54	ENSMUSG00000062077	protein coding gene	GO:0055001	muscle cell development
Trim54	tripartite motif-containing 54	ENSMUSG00000062077	protein coding gene	GO:0007026	negative regulation of microtubule depolymerization
Trim54	tripartite motif-containing 54	ENSMUSG00000062077	protein coding gene	GO:0070507	regulation of microtubule cytoskeleton organization
Trim54	tripartite motif-containing 54	ENSMUSG00000062077	protein coding gene	GO:0005737	cytoplasm
Trim54	tripartite motif-containing 54	ENSMUSG00000062077	protein coding gene	GO:0005856	cytoskeleton
Trim54	tripartite motif-containing 54	ENSMUSG00000062077	protein coding gene	GO:0005622	intracellular
Trim54	tripartite motif-containing 54	ENSMUSG00000062077	protein coding gene	GO:0005874	microtubule
Trim54	tripartite motif-containing 54	ENSMUSG00000062077	protein coding gene	GO:0005874	microtubule
Trim54	tripartite motif-containing 54	ENSMUSG00000062077	protein coding gene	GO:0005875	microtubule associated complex
Trim54	tripartite motif-containing 54	ENSMUSG00000062077	protein coding gene	GO:0046872	metal ion binding
Trim54	tripartite motif-containing 54	ENSMUSG00000062077	protein coding gene	GO:0008017	microtubule binding
Trim54	tripartite motif-containing 54	ENSMUSG00000062077	protein coding gene	GO:0005515	protein binding
Trim54	tripartite motif-containing 54	ENSMUSG00000062077	protein coding gene	GO:0008270	zinc ion binding
Wdr72	WD repeat domain 72	ENSMUSG00000044976	protein coding gene	GO:0031214	biomineral tissue development
Wdr72	WD repeat domain 72	ENSMUSG00000044976	protein coding gene	GO:0070166	enamel mineralization
Wdr72	WD repeat domain 72	ENSMUSG00000044976	protein coding gene	GO:0005737	cytoplasm
Wdr72	WD repeat domain 72	ENSMUSG00000044976	protein coding gene	GO:0031410	cytoplasmic vesicle
Wdr72	WD repeat domain 72	ENSMUSG00000044976	protein coding gene	GO:0005768	endosome
Wdr72	WD repeat domain 72	ENSMUSG00000044976	protein coding gene	GO:0003674	molecular_function
Wif1	Wnt inhibitory factor 1	ENSMUSG00000020218	protein coding gene	GO:0048856	anatomical structure development
Wif1	Wnt inhibitory factor 1	ENSMUSG00000020218	protein coding gene	GO:0007275	multicellular organism development
Wif1	Wnt inhibitory factor 1	ENSMUSG00000020218	protein coding gene	GO:0030178	negative regulation of Wnt signaling pathway
Wif1	Wnt inhibitory factor 1	ENSMUSG00000020218	protein coding gene	GO:0045600	positive regulation of fat cell differentiation
Wif1	Wnt inhibitory factor 1	ENSMUSG00000020218	protein coding gene	GO:0016055	Wnt signaling pathway
Wif1	Wnt inhibitory factor 1	ENSMUSG00000020218	protein coding gene	GO:0009986	cell surface
Wif1	Wnt inhibitory factor 1	ENSMUSG00000020218	protein coding gene	GO:0005576	extracellular region
Wif1	Wnt inhibitory factor 1	ENSMUSG00000020218	protein coding gene	GO:0005102	signaling receptor binding
Wif1	Wnt inhibitory factor 1	ENSMUSG00000020218	protein coding gene	GO:0017147	Wnt-protein binding

## Sheet: b- 8x8
Table S1. b) Details of the 364 genes found to be differentially expressed between the anciently and recently invaded sites of M. musculus domesticus invasion route using the 8x8 approach and found in 85% of the comparisons made using the 4x4 approach. The 73 genes indicated in red are related with immunity and have over-represented GO annotations. The 29 genes underlined and in italics correspon…
Input	Name	Feature Type	ENSEMBL ID	GO ID	Term
0610005C13Rik	RIKEN cDNA 0610005C13 gene	antisense lncRNA gene	ENSMUSG00000109644	GO:0008150	biological_process
0610005C13Rik	RIKEN cDNA 0610005C13 gene	antisense lncRNA gene	ENSMUSG00000109644	GO:0005575	cellular_component
0610005C13Rik	RIKEN cDNA 0610005C13 gene	antisense lncRNA gene	ENSMUSG00000109644	GO:0003674	molecular_function
1190003J15Rik	urate (5-hydroxyiso-) hydrolase	protein coding gene	ENSMUSG00000025481	GO:0006144	purine nucleobase metabolic process
1190003J15Rik	urate (5-hydroxyiso-) hydrolase	protein coding gene	ENSMUSG00000025481	GO:0006144	purine nucleobase metabolic process
1190003J15Rik	urate (5-hydroxyiso-) hydrolase	protein coding gene	ENSMUSG00000025481	GO:0005739	mitochondrion
1190003J15Rik	urate (5-hydroxyiso-) hydrolase	protein coding gene	ENSMUSG00000025481	GO:0005777	peroxisome
1190003J15Rik	urate (5-hydroxyiso-) hydrolase	protein coding gene	ENSMUSG00000025481	GO:0016787	hydrolase activity
1190003J15Rik	urate (5-hydroxyiso-) hydrolase	protein coding gene	ENSMUSG00000025481	GO:0033971	hydroxyisourate hydrolase activity
1190003J15Rik	urate (5-hydroxyiso-) hydrolase	protein coding gene	ENSMUSG00000025481	GO:0033971	hydroxyisourate hydrolase activity
1600029I14Rik	RIKEN cDNA 1600029I14 gene	lncRNA gene		GO:0008150	biological_process
1600029I14Rik	RIKEN cDNA 1600029I14 gene	lncRNA gene		GO:0005575	cellular_component
1600029I14Rik	RIKEN cDNA 1600029I14 gene	lncRNA gene		GO:0003674	molecular_function
1810008I18Rik	RIKEN cDNA 1810008I18 gene	lincRNA gene	ENSMUSG00000100094
1810019D21Rik	RIKEN cDNA 1810019D21 gene	unclassified non-coding RNA gene	ENSMUSG00000086390	GO:0008150	biological_process
1810019D21Rik	RIKEN cDNA 1810019D21 gene	unclassified non-coding RNA gene	ENSMUSG00000086390	GO:0005575	cellular_component
1810019D21Rik	RIKEN cDNA 1810019D21 gene	unclassified non-coding RNA gene	ENSMUSG00000086390	GO:0003674	molecular_function
1810053B23Rik	RIKEN cDNA 1810053B23 gene	unclassified non-coding RNA gene	ENSMUSG00000100277
2010003K11Rik	RIKEN cDNA 2010003K11 gene	protein coding gene	ENSMUSG00000042041	GO:0008150	biological_process
2010003K11Rik	RIKEN cDNA 2010003K11 gene	protein coding gene	ENSMUSG00000042041	GO:0005575	cellular_component
2010003K11Rik	RIKEN cDNA 2010003K11 gene	protein coding gene	ENSMUSG00000042041	GO:0003674	molecular_function
2510049J12Rik	makorin, ring finger protein 2, opposite strand	protein coding gene	ENSMUSG00000068011	GO:0008150	biological_process
2510049J12Rik	makorin, ring finger protein 2, opposite strand	protein coding gene	ENSMUSG00000068011	GO:0005575	cellular_component
2510049J12Rik	makorin, ring finger protein 2, opposite strand	protein coding gene	ENSMUSG00000068011	GO:0003674	molecular_function
2810459M11Rik	RIKEN cDNA 2810459M11 gene	protein coding gene	ENSMUSG00000026227	GO:0008150	biological_process
2810459M11Rik	RIKEN cDNA 2810459M11 gene	protein coding gene	ENSMUSG00000026227	GO:0005575	cellular_component
2810459M11Rik	RIKEN cDNA 2810459M11 gene	protein coding gene	ENSMUSG00000026227	GO:0005515	protein binding
5830473C10Rik	RIKEN cDNA 5830473C10 gene	protein coding gene	ENSMUSG00000070690	GO:0008150	biological_process
5830473C10Rik	RIKEN cDNA 5830473C10 gene	protein coding gene	ENSMUSG00000070690	GO:0005575	cellular_component
5830473C10Rik	RIKEN cDNA 5830473C10 gene	protein coding gene	ENSMUSG00000070690	GO:0003674	molecular_function
9030619P08Rik	RIKEN cDNA 9030619P08 gene	pseudogene	ENSMUSG00000053168	GO:0008150	biological_process
9030619P08Rik	RIKEN cDNA 9030619P08 gene	pseudogene	ENSMUSG00000053168	GO:0005575	cellular_component
9030619P08Rik	RIKEN cDNA 9030619P08 gene	pseudogene	ENSMUSG00000053168	GO:0003674	molecular_function
A1cf	APOBEC1 complementation factor	protein coding gene	ENSMUSG00000052595	GO:0016554	cytidine to uridine editing
A1cf	APOBEC1 complementation factor	protein coding gene	ENSMUSG00000052595	GO:0016554	cytidine to uridine editing
A1cf	APOBEC1 complementation factor	protein coding gene	ENSMUSG00000052595	GO:0016554	cytidine to uridine editing
A1cf	APOBEC1 complementation factor	protein coding gene	ENSMUSG00000052595	GO:0007566	embryo implantation
A1cf	APOBEC1 complementation factor	protein coding gene	ENSMUSG00000052595	GO:0010609	mRNA localization resulting in posttranscriptional regulation of gene expression
A1cf	APOBEC1 complementation factor	protein coding gene	ENSMUSG00000052595	GO:0016556	mRNA modification
A1cf	APOBEC1 complementation factor	protein coding gene	ENSMUSG00000052595	GO:0006397	mRNA processing
A1cf	APOBEC1 complementation factor	protein coding gene	ENSMUSG00000052595	GO:0050821	protein stabilization
A1cf	APOBEC1 complementation factor	protein coding gene	ENSMUSG00000052595	GO:0030895	apolipoprotein B mRNA editing enzyme complex
A1cf	APOBEC1 complementation factor	protein coding gene	ENSMUSG00000052595	GO:0030895	apolipoprotein B mRNA editing enzyme complex
A1cf	APOBEC1 complementation factor	protein coding gene	ENSMUSG00000052595	GO:0005737	cytoplasm
A1cf	APOBEC1 complementation factor	protein coding gene	ENSMUSG00000052595	GO:0005737	cytoplasm
A1cf	APOBEC1 complementation factor	protein coding gene	ENSMUSG00000052595	GO:0005737	cytoplasm
A1cf	APOBEC1 complementation factor	protein coding gene	ENSMUSG00000052595	GO:0005783	endoplasmic reticulum
A1cf	APOBEC1 complementation factor	protein coding gene	ENSMUSG00000052595	GO:0045293	mRNA editing complex
A1cf	APOBEC1 complementation factor	protein coding gene	ENSMUSG00000052595	GO:0005720	nuclear heterochromatin
A1cf	APOBEC1 complementation factor	protein coding gene	ENSMUSG00000052595	GO:0005654	nucleoplasm
A1cf	APOBEC1 complementation factor	protein coding gene	ENSMUSG00000052595	GO:0005634	nucleus
A1cf	APOBEC1 complementation factor	protein coding gene	ENSMUSG00000052595	GO:0003729	mRNA binding
A1cf	APOBEC1 complementation factor	protein coding gene	ENSMUSG00000052595	GO:0003676	nucleic acid binding
A1cf	APOBEC1 complementation factor	protein coding gene	ENSMUSG00000052595	GO:0005515	protein binding
A1cf	APOBEC1 complementation factor	protein coding gene	ENSMUSG00000052595	GO:0003723	RNA binding
A1cf	APOBEC1 complementation factor	protein coding gene	ENSMUSG00000052595	GO:0003727	single-stranded RNA binding
A730098P11Rik	mortality factor 4 like 1, pseudogene 1	pseudogene
Aadac	arylacetamide deacetylase	protein coding gene	ENSMUSG00000027761	GO:0010898	positive regulation of triglyceride catabolic process
Aadac	arylacetamide deacetylase	protein coding gene	ENSMUSG00000027761	GO:0010898	positive regulation of triglyceride catabolic process
Aadac	arylacetamide deacetylase	protein coding gene	ENSMUSG00000027761	GO:0005783	endoplasmic reticulum
Aadac	arylacetamide deacetylase	protein coding gene	ENSMUSG00000027761	GO:0005789	endoplasmic reticulum membrane
Aadac	arylacetamide deacetylase	protein coding gene	ENSMUSG00000027761	GO:0005789	endoplasmic reticulum membrane
Aadac	arylacetamide deacetylase	protein coding gene	ENSMUSG00000027761	GO:0005789	endoplasmic reticulum membrane
Aadac	arylacetamide deacetylase	protein coding gene	ENSMUSG00000027761	GO:0016021	integral component of membrane
Aadac	arylacetamide deacetylase	protein coding gene	ENSMUSG00000027761	GO:0016021	integral component of membrane
Aadac	arylacetamide deacetylase	protein coding gene	ENSMUSG00000027761	GO:0043231	intracellular membrane-bounded organelle
Aadac	arylacetamide deacetylase	protein coding gene	ENSMUSG00000027761	GO:0016020	membrane
Aadac	arylacetamide deacetylase	protein coding gene	ENSMUSG00000027761	GO:0052689	carboxylic ester hydrolase activity
Aadac	arylacetamide deacetylase	protein coding gene	ENSMUSG00000027761	GO:0019213	deacetylase activity
Aadac	arylacetamide deacetylase	protein coding gene	ENSMUSG00000027761	GO:0016787	hydrolase activity
Aadac	arylacetamide deacetylase	protein coding gene	ENSMUSG00000027761	GO:0016787	hydrolase activity
Aadac	arylacetamide deacetylase	protein coding gene	ENSMUSG00000027761	GO:0016298	lipase activity
Aadac	arylacetamide deacetylase	protein coding gene	ENSMUSG00000027761	GO:0017171	serine hydrolase activity
Aadac	arylacetamide deacetylase	protein coding gene	ENSMUSG00000027761	GO:0017171	serine hydrolase activity
Aadac	arylacetamide deacetylase	protein coding gene	ENSMUSG00000027761	GO:0017171	serine hydrolase activity
Aadac	arylacetamide deacetylase	protein coding gene	ENSMUSG00000027761	GO:0004806	triglyceride lipase activity
Aadac	arylacetamide deacetylase	protein coding gene	ENSMUSG00000027761	GO:0004806	triglyceride lipase activity
Aadat	aminoadipate aminotransferase	protein coding gene	ENSMUSG00000057228	GO:0006103	2-oxoglutarate metabolic process
Aadat	aminoadipate aminotransferase	protein coding gene	ENSMUSG00000057228	GO:0009058	biosynthetic process
Aadat	aminoadipate aminotransferase	protein coding gene	ENSMUSG00000057228	GO:0006536	glutamate metabolic process
Aadat	aminoadipate aminotransferase	protein coding gene	ENSMUSG00000057228	GO:0070189	kynurenine metabolic process
Aadat	aminoadipate aminotransferase	protein coding gene	ENSMUSG00000057228	GO:0005739	mitochondrion
Aadat	aminoadipate aminotransferase	protein coding gene	ENSMUSG00000057228	GO:0005739	mitochondrion
Aadat	aminoadipate aminotransferase	protein coding gene	ENSMUSG00000057228	GO:0047536	2-aminoadipate transaminase activity
Aadat	aminoadipate aminotransferase	protein coding gene	ENSMUSG00000057228	GO:0003824	catalytic activity
Aadat	aminoadipate aminotransferase	protein coding gene	ENSMUSG00000057228	GO:0016212	kynurenine-oxoglutarate transaminase activity
Aadat	aminoadipate aminotransferase	protein coding gene	ENSMUSG00000057228	GO:0016212	kynurenine-oxoglutarate transaminase activity
Aadat	aminoadipate aminotransferase	protein coding gene	ENSMUSG00000057228	GO:0042803	protein homodimerization activity
Aadat	aminoadipate aminotransferase	protein coding gene	ENSMUSG00000057228	GO:0030170	pyridoxal phosphate binding
Aadat	aminoadipate aminotransferase	protein coding gene	ENSMUSG00000057228	GO:0008483	transaminase activity
Aadat	aminoadipate aminotransferase	protein coding gene	ENSMUSG00000057228	GO:0016740	transferase activity
Abcb11	ATP-binding cassette, sub-family B (MDR/TAP), member 11	protein coding gene	ENSMUSG00000027048	GO:0015721	bile acid and bile salt transport
Abcb11	ATP-binding cassette, sub-family B (MDR/TAP), member 11	protein coding gene	ENSMUSG00000027048	GO:0015722	canalicular bile acid transport
Abcb11	ATP-binding cassette, sub-family B (MDR/TAP), member 11	protein coding gene	ENSMUSG00000027048	GO:0015722	canalicular bile acid transport
Abcb11	ATP-binding cassette, sub-family B (MDR/TAP), member 11	protein coding gene	ENSMUSG00000027048	GO:0046618	drug export
Abcb11	ATP-binding cassette, sub-family B (MDR/TAP), member 11	protein coding gene	ENSMUSG00000027048	GO:0042493	response to drug
Abcb11	ATP-binding cassette, sub-family B (MDR/TAP), member 11	protein coding gene	ENSMUSG00000027048	GO:0055085	transmembrane transport
Abcb11	ATP-binding cassette, sub-family B (MDR/TAP), member 11	protein coding gene	ENSMUSG00000027048	GO:0045177	apical part of cell
Abcb11	ATP-binding cassette, sub-family B (MDR/TAP), member 11	protein coding gene	ENSMUSG00000027048	GO:0016324	apical plasma membrane
Abcb11	ATP-binding cassette, sub-family B (MDR/TAP), member 11	protein coding gene	ENSMUSG00000027048	GO:0005794	Golgi apparatus
Abcb11	ATP-binding cassette, sub-family B (MDR/TAP), member 11	protein coding gene	ENSMUSG00000027048	GO:0000139	Golgi membrane
Abcb11	ATP-binding cassette, sub-family B (MDR/TAP), member 11	protein coding gene	ENSMUSG00000027048	GO:0016021	integral component of membrane
Abcb11	ATP-binding cassette, sub-family B (MDR/TAP), member 11	protein coding gene	ENSMUSG00000027048	GO:0016021	integral component of membrane
Abcb11	ATP-binding cassette, sub-family B (MDR/TAP), member 11	protein coding gene	ENSMUSG00000027048	GO:0046581	intercellular canaliculus
Abcb11	ATP-binding cassette, sub-family B (MDR/TAP), member 11	protein coding gene	ENSMUSG00000027048	GO:0046581	intercellular canaliculus
Abcb11	ATP-binding cassette, sub-family B (MDR/TAP), member 11	protein coding gene	ENSMUSG00000027048	GO:0016020	membrane
Abcb11	ATP-binding cassette, sub-family B (MDR/TAP), member 11	protein coding gene	ENSMUSG00000027048	GO:0005886	plasma membrane
Abcb11	ATP-binding cassette, sub-family B (MDR/TAP), member 11	protein coding gene	ENSMUSG00000027048	GO:0016887	ATPase activity
Abcb11	ATP-binding cassette, sub-family B (MDR/TAP), member 11	protein coding gene	ENSMUSG00000027048	GO:0042626	ATPase activity, coupled to transmembrane movement of substances
Abcb11	ATP-binding cassette, sub-family B (MDR/TAP), member 11	protein coding gene	ENSMUSG00000027048	GO:0005524	ATP binding
Abcb11	ATP-binding cassette, sub-family B (MDR/TAP), member 11	protein coding gene	ENSMUSG00000027048	GO:0005524	ATP binding
Abcb11	ATP-binding cassette, sub-family B (MDR/TAP), member 11	protein coding gene	ENSMUSG00000027048	GO:0015126	canalicular bile acid transmembrane transporter activity
Abcb11	ATP-binding cassette, sub-family B (MDR/TAP), member 11	protein coding gene	ENSMUSG00000027048	GO:0015126	canalicular bile acid transmembrane transporter activity
Abcb11	ATP-binding cassette, sub-family B (MDR/TAP), member 11	protein coding gene	ENSMUSG00000027048	GO:0015238	drug transmembrane transporter activity
Abcb11	ATP-binding cassette, sub-family B (MDR/TAP), member 11	protein coding gene	ENSMUSG00000027048	GO:0000166	nucleotide binding
Abcc2	ATP-binding cassette, sub-family C (CFTR/MRP), member 2	protein coding gene	ENSMUSG00000025194	GO:0016999	antibiotic metabolic process
Abcc2	ATP-binding cassette, sub-family C (CFTR/MRP), member 2	protein coding gene	ENSMUSG00000025194	GO:1901086	benzylpenicillin metabolic process
Abcc2	ATP-binding cassette, sub-family C (CFTR/MRP), member 2	protein coding gene	ENSMUSG00000025194	GO:0015722	canalicular bile acid transport
Abcc2	ATP-binding cassette, sub-family C (CFTR/MRP), member 2	protein coding gene	ENSMUSG00000025194	GO:0030644	cellular chloride ion homeostasis
Abcc2	ATP-binding cassette, sub-family C (CFTR/MRP), member 2	protein coding gene	ENSMUSG00000025194	GO:0006855	drug transmembrane transport
Abcc2	ATP-binding cassette, sub-family C (CFTR/MRP), member 2	protein coding gene	ENSMUSG00000025194	GO:0015694	mercury ion transport
Abcc2	ATP-binding cassette, sub-family C (CFTR/MRP), member 2	protein coding gene	ENSMUSG00000025194	GO:0015732	prostaglandin transport
Abcc2	ATP-binding cassette, sub-family C (CFTR/MRP), member 2	protein coding gene	ENSMUSG00000025194	GO:0042493	response to drug
Abcc2	ATP-binding cassette, sub-family C (CFTR/MRP), member 2	protein coding gene	ENSMUSG00000025194	GO:0043627	response to estrogen
Abcc2	ATP-binding cassette, sub-family C (CFTR/MRP), member 2	protein coding gene	ENSMUSG00000025194	GO:0070327	thyroid hormone transport
Abcc2	ATP-binding cassette, sub-family C (CFTR/MRP), member 2	protein coding gene	ENSMUSG00000025194	GO:0055085	transmembrane transport
Abcc2	ATP-binding cassette, sub-family C (CFTR/MRP), member 2	protein coding gene	ENSMUSG00000025194	GO:0016324	apical plasma membrane
Abcc2	ATP-binding cassette, sub-family C (CFTR/MRP), member 2	protein coding gene	ENSMUSG00000025194	GO:0016324	apical plasma membrane
Abcc2	ATP-binding cassette, sub-family C (CFTR/MRP), member 2	protein coding gene	ENSMUSG00000025194	GO:0016324	apical plasma membrane
Abcc2	ATP-binding cassette, sub-family C (CFTR/MRP), member 2	protein coding gene	ENSMUSG00000025194	GO:0016324	apical plasma membrane
Abcc2	ATP-binding cassette, sub-family C (CFTR/MRP), member 2	protein coding gene	ENSMUSG00000025194	GO:0031526	brush border membrane
Abcc2	ATP-binding cassette, sub-family C (CFTR/MRP), member 2	protein coding gene	ENSMUSG00000025194	GO:0009986	cell surface
Abcc2	ATP-binding cassette, sub-family C (CFTR/MRP), member 2	protein coding gene	ENSMUSG00000025194	GO:0005887	integral component of plasma membrane
Abcc2	ATP-binding cassette, sub-family C (CFTR/MRP), member 2	protein coding gene	ENSMUSG00000025194	GO:0046581	intercellular canaliculus
Abcc2	ATP-binding cassette, sub-family C (CFTR/MRP), member 2	protein coding gene	ENSMUSG00000025194	GO:0016020	membrane
Abcc2	ATP-binding cassette, sub-family C (CFTR/MRP), member 2	protein coding gene	ENSMUSG00000025194	GO:0016020	membrane
Abcc2	ATP-binding cassette, sub-family C (CFTR/MRP), member 2	protein coding gene	ENSMUSG00000025194	GO:0016020	membrane
Abcc2	ATP-binding cassette, sub-family C (CFTR/MRP), member 2	protein coding gene	ENSMUSG00000025194	GO:0042626	ATPase activity, coupled to transmembrane movement of substances
Abcc2	ATP-binding cassette, sub-family C (CFTR/MRP), member 2	protein coding gene	ENSMUSG00000025194	GO:0005515	protein binding
Abcc2	ATP-binding cassette, sub-family C (CFTR/MRP), member 2	protein coding gene	ENSMUSG00000025194	GO:0019904	protein domain specific binding
Abcc6	ATP-binding cassette, sub-family C (CFTR/MRP), member 6	protein coding gene	ENSMUSG00000030834	GO:0055085	transmembrane transport
Abcc6	ATP-binding cassette, sub-family C (CFTR/MRP), member 6	protein coding gene	ENSMUSG00000030834	GO:0016324	apical plasma membrane
Abcc6	ATP-binding cassette, sub-family C (CFTR/MRP), member 6	protein coding gene	ENSMUSG00000030834	GO:0016323	basolateral plasma membrane
Abcc6	ATP-binding cassette, sub-family C (CFTR/MRP), member 6	protein coding gene	ENSMUSG00000030834	GO:0016021	integral component of membrane
Abcc6	ATP-binding cassette, sub-family C (CFTR/MRP), member 6	protein coding gene	ENSMUSG00000030834	GO:0016021	integral component of membrane
Abcc6	ATP-binding cassette, sub-family C (CFTR/MRP), member 6	protein coding gene	ENSMUSG00000030834	GO:0016328	lateral plasma membrane
Abcc6	ATP-binding cassette, sub-family C (CFTR/MRP), member 6	protein coding gene	ENSMUSG00000030834	GO:0016020	membrane
Abcc6	ATP-binding cassette, sub-family C (CFTR/MRP), member 6	protein coding gene	ENSMUSG00000030834	GO:0016020	membrane
Abcc6	ATP-binding cassette, sub-family C (CFTR/MRP), member 6	protein coding gene	ENSMUSG00000030834	GO:0005634	nucleus
Abcc6	ATP-binding cassette, sub-family C (CFTR/MRP), member 6	protein coding gene	ENSMUSG00000030834	GO:0005886	plasma membrane
Abcc6	ATP-binding cassette, sub-family C (CFTR/MRP), member 6	protein coding gene	ENSMUSG00000030834	GO:0005774	vacuolar membrane
Abcc6	ATP-binding cassette, sub-family C (CFTR/MRP), member 6	protein coding gene	ENSMUSG00000030834	GO:0016887	ATPase activity
Abcc6	ATP-binding cassette, sub-family C (CFTR/MRP), member 6	protein coding gene	ENSMUSG00000030834	GO:0042626	ATPase activity, coupled to transmembrane movement of substances
Abcc6	ATP-binding cassette, sub-family C (CFTR/MRP), member 6	protein coding gene	ENSMUSG00000030834	GO:0005524	ATP binding
Abcc6	ATP-binding cassette, sub-family C (CFTR/MRP), member 6	protein coding gene	ENSMUSG00000030834	GO:0000166	nucleotide binding
Abcg5	ATP binding cassette subfamily G member 5	protein coding gene	ENSMUSG00000040505	GO:0033344	cholesterol efflux
Abcg5	ATP binding cassette subfamily G member 5	protein coding gene	ENSMUSG00000040505	GO:0033344	cholesterol efflux
Abcg5	ATP binding cassette subfamily G member 5	protein coding gene	ENSMUSG00000040505	GO:0033344	cholesterol efflux
Abcg5	ATP binding cassette subfamily G member 5	protein coding gene	ENSMUSG00000040505	GO:0042632	cholesterol homeostasis
Abcg5	ATP binding cassette subfamily G member 5	protein coding gene	ENSMUSG00000040505	GO:0007588	excretion
Abcg5	ATP binding cassette subfamily G member 5	protein coding gene	ENSMUSG00000040505	GO:0007588	excretion
Abcg5	ATP binding cassette subfamily G member 5	protein coding gene	ENSMUSG00000040505	GO:0030299	intestinal cholesterol absorption
Abcg5	ATP binding cassette subfamily G member 5	protein coding gene	ENSMUSG00000040505	GO:0006869	lipid transport
Abcg5	ATP binding cassette subfamily G member 5	protein coding gene	ENSMUSG00000040505	GO:0045796	negative regulation of intestinal cholesterol absorption
Abcg5	ATP binding cassette subfamily G member 5	protein coding gene	ENSMUSG00000040505	GO:0010949	negative regulation of intestinal phytosterol absorption
Abcg5	ATP binding cassette subfamily G member 5	protein coding gene	ENSMUSG00000040505	GO:0055085	transmembrane transport
Abcg5	ATP binding cassette subfamily G member 5	protein coding gene	ENSMUSG00000040505	GO:0045177	apical part of cell
Abcg5	ATP binding cassette subfamily G member 5	protein coding gene	ENSMUSG00000040505	GO:0016324	apical plasma membrane
Abcg5	ATP binding cassette subfamily G member 5	protein coding gene	ENSMUSG00000040505	GO:0016324	apical plasma membrane
Abcg5	ATP binding cassette subfamily G member 5	protein coding gene	ENSMUSG00000040505	GO:0016324	apical plasma membrane
Abcg5	ATP binding cassette subfamily G member 5	protein coding gene	ENSMUSG00000040505	GO:0016324	apical plasma membrane
Abcg5	ATP binding cassette subfamily G member 5	protein coding gene	ENSMUSG00000040505	GO:0043190	ATP-binding cassette (ABC) transporter complex
Abcg5	ATP binding cassette subfamily G member 5	protein coding gene	ENSMUSG00000040505	GO:0016021	integral component of membrane
Abcg5	ATP binding cassette subfamily G member 5	protein coding gene	ENSMUSG00000040505	GO:0005887	integral component of plasma membrane
Abcg5	ATP binding cassette subfamily G member 5	protein coding gene	ENSMUSG00000040505	GO:0016020	membrane
Abcg5	ATP binding cassette subfamily G member 5	protein coding gene	ENSMUSG00000040505	GO:0005886	plasma membrane
Abcg5	ATP binding cassette subfamily G member 5	protein coding gene	ENSMUSG00000040505	GO:0043235	receptor complex
Abcg5	ATP binding cassette subfamily G member 5	protein coding gene	ENSMUSG00000040505	GO:0043235	receptor complex
Abcg5	ATP binding cassette subfamily G member 5	protein coding gene	ENSMUSG00000040505	GO:0043235	receptor complex
Abcg5	ATP binding cassette subfamily G member 5	protein coding gene	ENSMUSG00000040505	GO:0016887	ATPase activity
Abcg5	ATP binding cassette subfamily G member 5	protein coding gene	ENSMUSG00000040505	GO:0042626	ATPase activity, coupled to transmembrane movement of substances
Abcg5	ATP binding cassette subfamily G member 5	protein coding gene	ENSMUSG00000040505	GO:0042626	ATPase activity, coupled to transmembrane movement of substances
Abcg5	ATP binding cassette subfamily G member 5	protein coding gene	ENSMUSG00000040505	GO:0005524	ATP binding
Abcg5	ATP binding cassette subfamily G member 5	protein coding gene	ENSMUSG00000040505	GO:0017127	cholesterol transporter activity
Abcg5	ATP binding cassette subfamily G member 5	protein coding gene	ENSMUSG00000040505	GO:0017127	cholesterol transporter activity
Abcg5	ATP binding cassette subfamily G member 5	protein coding gene	ENSMUSG00000040505	GO:0017127	cholesterol transporter activity
Abcg5	ATP binding cassette subfamily G member 5	protein coding gene	ENSMUSG00000040505	GO:0015238	drug transmembrane transporter activity
Abcg5	ATP binding cassette subfamily G member 5	protein coding gene	ENSMUSG00000040505	GO:0046872	metal ion binding
Abcg5	ATP binding cassette subfamily G member 5	protein coding gene	ENSMUSG00000040505	GO:0000166	nucleotide binding
Abcg5	ATP binding cassette subfamily G member 5	protein coding gene	ENSMUSG00000040505	GO:0005515	protein binding
Abcg5	ATP binding cassette subfamily G member 5	protein coding gene	ENSMUSG00000040505	GO:0046982	protein heterodimerization activity
Abcg5	ATP binding cassette subfamily G member 5	protein coding gene	ENSMUSG00000040505	GO:0046982	protein heterodimerization activity
Abcg8	ATP binding cassette subfamily G member 8	protein coding gene	ENSMUSG00000024254	GO:0033344	cholesterol efflux
Abcg8	ATP binding cassette subfamily G member 8	protein coding gene	ENSMUSG00000024254	GO:0033344	cholesterol efflux
Abcg8	ATP binding cassette subfamily G member 8	protein coding gene	ENSMUSG00000024254	GO:0033344	cholesterol efflux
Abcg8	ATP binding cassette subfamily G member 8	protein coding gene	ENSMUSG00000024254	GO:0042632	cholesterol homeostasis
Abcg8	ATP binding cassette subfamily G member 8	protein coding gene	ENSMUSG00000024254	GO:0042632	cholesterol homeostasis
Abcg8	ATP binding cassette subfamily G member 8	protein coding gene	ENSMUSG00000024254	GO:0007588	excretion
Abcg8	ATP binding cassette subfamily G member 8	protein coding gene	ENSMUSG00000024254	GO:0007588	excretion
Abcg8	ATP binding cassette subfamily G member 8	protein coding gene	ENSMUSG00000024254	GO:0030299	intestinal cholesterol absorption
Abcg8	ATP binding cassette subfamily G member 8	protein coding gene	ENSMUSG00000024254	GO:0006869	lipid transport
Abcg8	ATP binding cassette subfamily G member 8	protein coding gene	ENSMUSG00000024254	GO:0045796	negative regulation of intestinal cholesterol absorption
Abcg8	ATP binding cassette subfamily G member 8	protein coding gene	ENSMUSG00000024254	GO:0010949	negative regulation of intestinal phytosterol absorption
Abcg8	ATP binding cassette subfamily G member 8	protein coding gene	ENSMUSG00000024254	GO:0015914	phospholipid transport
Abcg8	ATP binding cassette subfamily G member 8	protein coding gene	ENSMUSG00000024254	GO:0055092	sterol homeostasis
Abcg8	ATP binding cassette subfamily G member 8	protein coding gene	ENSMUSG00000024254	GO:0015918	sterol transport
Abcg8	ATP binding cassette subfamily G member 8	protein coding gene	ENSMUSG00000024254	GO:0055085	transmembrane transport
Abcg8	ATP binding cassette subfamily G member 8	protein coding gene	ENSMUSG00000024254	GO:0016324	apical plasma membrane
Abcg8	ATP binding cassette subfamily G member 8	protein coding gene	ENSMUSG00000024254	GO:0016324	apical plasma membrane
Abcg8	ATP binding cassette subfamily G member 8	protein coding gene	ENSMUSG00000024254	GO:0016324	apical plasma membrane
Abcg8	ATP binding cassette subfamily G member 8	protein coding gene	ENSMUSG00000024254	GO:0016324	apical plasma membrane
Abcg8	ATP binding cassette subfamily G member 8	protein coding gene	ENSMUSG00000024254	GO:0043190	ATP-binding cassette (ABC) transporter complex
Abcg8	ATP binding cassette subfamily G member 8	protein coding gene	ENSMUSG00000024254	GO:0016021	integral component of membrane
Abcg8	ATP binding cassette subfamily G member 8	protein coding gene	ENSMUSG00000024254	GO:0005887	integral component of plasma membrane
Abcg8	ATP binding cassette subfamily G member 8	protein coding gene	ENSMUSG00000024254	GO:0016020	membrane
Abcg8	ATP binding cassette subfamily G member 8	protein coding gene	ENSMUSG00000024254	GO:0016020	membrane
Abcg8	ATP binding cassette subfamily G member 8	protein coding gene	ENSMUSG00000024254	GO:0005886	plasma membrane
Abcg8	ATP binding cassette subfamily G member 8	protein coding gene	ENSMUSG00000024254	GO:0043235	receptor complex
Abcg8	ATP binding cassette subfamily G member 8	protein coding gene	ENSMUSG00000024254	GO:0043235	receptor complex
Abcg8	ATP binding cassette subfamily G member 8	protein coding gene	ENSMUSG00000024254	GO:0043235	receptor complex
Abcg8	ATP binding cassette subfamily G member 8	protein coding gene	ENSMUSG00000024254	GO:0016887	ATPase activity
Abcg8	ATP binding cassette subfamily G member 8	protein coding gene	ENSMUSG00000024254	GO:0042626	ATPase activity, coupled to transmembrane movement of substances
Abcg8	ATP binding cassette subfamily G member 8	protein coding gene	ENSMUSG00000024254	GO:0042626	ATPase activity, coupled to transmembrane movement of substances
Abcg8	ATP binding cassette subfamily G member 8	protein coding gene	ENSMUSG00000024254	GO:0005524	ATP binding
Abcg8	ATP binding cassette subfamily G member 8	protein coding gene	ENSMUSG00000024254	GO:0017127	cholesterol transporter activity
Abcg8	ATP binding cassette subfamily G member 8	protein coding gene	ENSMUSG00000024254	GO:0017127	cholesterol transporter activity
Abcg8	ATP binding cassette subfamily G member 8	protein coding gene	ENSMUSG00000024254	GO:0017127	cholesterol transporter activity
Abcg8	ATP binding cassette subfamily G member 8	protein coding gene	ENSMUSG00000024254	GO:0015238	drug transmembrane transporter activity
Abcg8	ATP binding cassette subfamily G member 8	protein coding gene	ENSMUSG00000024254	GO:0046872	metal ion binding
Abcg8	ATP binding cassette subfamily G member 8	protein coding gene	ENSMUSG00000024254	GO:0005515	protein binding
Abcg8	ATP binding cassette subfamily G member 8	protein coding gene	ENSMUSG00000024254	GO:0046982	protein heterodimerization activity
Abcg8	ATP binding cassette subfamily G member 8	protein coding gene	ENSMUSG00000024254	GO:0046982	protein heterodimerization activity
Abcg8	ATP binding cassette subfamily G member 8	protein coding gene	ENSMUSG00000024254	GO:0015248	sterol transporter activity
Acat3	acetyl-Coenzyme A acetyltransferase 3	protein coding gene	ENSMUSG00000062480	GO:0006696	ergosterol biosynthetic process
Acat3	acetyl-Coenzyme A acetyltransferase 3	protein coding gene	ENSMUSG00000062480	GO:0006635	fatty acid beta-oxidation
Acat3	acetyl-Coenzyme A acetyltransferase 3	protein coding gene	ENSMUSG00000062480	GO:0005737	cytoplasm
Acat3	acetyl-Coenzyme A acetyltransferase 3	protein coding gene	ENSMUSG00000062480	GO:0005829	cytosol
Acat3	acetyl-Coenzyme A acetyltransferase 3	protein coding gene	ENSMUSG00000062480	GO:0005829	cytosol
Acat3	acetyl-Coenzyme A acetyltransferase 3	protein coding gene	ENSMUSG00000062480	GO:0005829	cytosol
Acat3	acetyl-Coenzyme A acetyltransferase 3	protein coding gene	ENSMUSG00000062480	GO:0005739	mitochondrion
Acat3	acetyl-Coenzyme A acetyltransferase 3	protein coding gene	ENSMUSG00000062480	GO:0005739	mitochondrion
Acat3	acetyl-Coenzyme A acetyltransferase 3	protein coding gene	ENSMUSG00000062480	GO:0005730	nucleolus
Acat3	acetyl-Coenzyme A acetyltransferase 3	protein coding gene	ENSMUSG00000062480	GO:0005634	nucleus
Acat3	acetyl-Coenzyme A acetyltransferase 3	protein coding gene	ENSMUSG00000062480	GO:0003857	3-hydroxyacyl-CoA dehydrogenase activity
Acat3	acetyl-Coenzyme A acetyltransferase 3	protein coding gene	ENSMUSG00000062480	GO:0003985	acetyl-CoA C-acetyltransferase activity
Acat3	acetyl-Coenzyme A acetyltransferase 3	protein coding gene	ENSMUSG00000062480	GO:0003985	acetyl-CoA C-acetyltransferase activity
Acat3	acetyl-Coenzyme A acetyltransferase 3	protein coding gene	ENSMUSG00000062480	GO:0003985	acetyl-CoA C-acetyltransferase activity
Acat3	acetyl-Coenzyme A acetyltransferase 3	protein coding gene	ENSMUSG00000062480	GO:0003988	acetyl-CoA C-acyltransferase activity
Acat3	acetyl-Coenzyme A acetyltransferase 3	protein coding gene	ENSMUSG00000062480	GO:0004300	enoyl-CoA hydratase activity
Acnat1	acyl-coenzyme A amino acid N-acyltransferase 1	protein coding gene	ENSMUSG00000070985	GO:0006637	acyl-CoA metabolic process
Acnat1	acyl-coenzyme A amino acid N-acyltransferase 1	protein coding gene	ENSMUSG00000070985	GO:0006631	fatty acid metabolic process
Acnat1	acyl-coenzyme A amino acid N-acyltransferase 1	protein coding gene	ENSMUSG00000070985	GO:0006631	fatty acid metabolic process
Acnat1	acyl-coenzyme A amino acid N-acyltransferase 1	protein coding gene	ENSMUSG00000070985	GO:0006629	lipid metabolic process
Acnat1	acyl-coenzyme A amino acid N-acyltransferase 1	protein coding gene	ENSMUSG00000070985	GO:0005777	peroxisome
Acnat1	acyl-coenzyme A amino acid N-acyltransferase 1	protein coding gene	ENSMUSG00000070985	GO:0005777	peroxisome
Acnat1	acyl-coenzyme A amino acid N-acyltransferase 1	protein coding gene	ENSMUSG00000070985	GO:0047617	acyl-CoA hydrolase activity
Acnat1	acyl-coenzyme A amino acid N-acyltransferase 1	protein coding gene	ENSMUSG00000070985	GO:0016410	N-acyltransferase activity
Acnat1	acyl-coenzyme A amino acid N-acyltransferase 1	protein coding gene	ENSMUSG00000070985	GO:0016790	thiolester hydrolase activity
Acnat1	acyl-coenzyme A amino acid N-acyltransferase 1	protein coding gene	ENSMUSG00000070985	GO:0016740	transferase activity
Acnat1	acyl-coenzyme A amino acid N-acyltransferase 1	protein coding gene	ENSMUSG00000070985	GO:0016746	transferase activity, transferring acyl groups
Acnat2	acyl-coenzyme A amino acid N-acyltransferase 2	protein coding gene	ENSMUSG00000060317	GO:0006637	acyl-CoA metabolic process
Acnat2	acyl-coenzyme A amino acid N-acyltransferase 2	protein coding gene	ENSMUSG00000060317	GO:0006631	fatty acid metabolic process
Acnat2	acyl-coenzyme A amino acid N-acyltransferase 2	protein coding gene	ENSMUSG00000060317	GO:0006629	lipid metabolic process
Acnat2	acyl-coenzyme A amino acid N-acyltransferase 2	protein coding gene	ENSMUSG00000060317	GO:0005777	peroxisome
Acnat2	acyl-coenzyme A amino acid N-acyltransferase 2	protein coding gene	ENSMUSG00000060317	GO:0047617	acyl-CoA hydrolase activity
Acnat2	acyl-coenzyme A amino acid N-acyltransferase 2	protein coding gene	ENSMUSG00000060317	GO:0016790	thiolester hydrolase activity
Acnat2	acyl-coenzyme A amino acid N-acyltransferase 2	protein coding gene	ENSMUSG00000060317	GO:0016740	transferase activity
Acnat2	acyl-coenzyme A amino acid N-acyltransferase 2	protein coding gene	ENSMUSG00000060317	GO:0016746	transferase activity, transferring acyl groups
Acot12	acyl-CoA thioesterase 12	protein coding gene	ENSMUSG00000021620	GO:0006084	acetyl-CoA metabolic process
Acot12	acyl-CoA thioesterase 12	protein coding gene	ENSMUSG00000021620	GO:0006084	acetyl-CoA metabolic process
Acot12	acyl-CoA thioesterase 12	protein coding gene	ENSMUSG00000021620	GO:0006637	acyl-CoA metabolic process
Acot12	acyl-CoA thioesterase 12	protein coding gene	ENSMUSG00000021620	GO:0006637	acyl-CoA metabolic process
Acot12	acyl-CoA thioesterase 12	protein coding gene	ENSMUSG00000021620	GO:0006631	fatty acid metabolic process
Acot12	acyl-CoA thioesterase 12	protein coding gene	ENSMUSG00000021620	GO:0006629	lipid metabolic process
Acot12	acyl-CoA thioesterase 12	protein coding gene	ENSMUSG00000021620	GO:1900535	palmitic acid biosynthetic process
Acot12	acyl-CoA thioesterase 12	protein coding gene	ENSMUSG00000021620	GO:0005737	cytoplasm
Acot12	acyl-CoA thioesterase 12	protein coding gene	ENSMUSG00000021620	GO:0005829	cytosol
Acot12	acyl-CoA thioesterase 12	protein coding gene	ENSMUSG00000021620	GO:0005829	cytosol
Acot12	acyl-CoA thioesterase 12	protein coding gene	ENSMUSG00000021620	GO:0005829	cytosol
Acot12	acyl-CoA thioesterase 12	protein coding gene	ENSMUSG00000021620	GO:0003986	acetyl-CoA hydrolase activity
Acot12	acyl-CoA thioesterase 12	protein coding gene	ENSMUSG00000021620	GO:0003986	acetyl-CoA hydrolase activity
Acot12	acyl-CoA thioesterase 12	protein coding gene	ENSMUSG00000021620	GO:0003986	acetyl-CoA hydrolase activity
Acot12	acyl-CoA thioesterase 12	protein coding gene	ENSMUSG00000021620	GO:0047617	acyl-CoA hydrolase activity
Acot12	acyl-CoA thioesterase 12	protein coding gene	ENSMUSG00000021620	GO:0005524	ATP binding
Acot12	acyl-CoA thioesterase 12	protein coding gene	ENSMUSG00000021620	GO:0005524	ATP binding
Acot12	acyl-CoA thioesterase 12	protein coding gene	ENSMUSG00000021620	GO:0052689	carboxylic ester hydrolase activity
Acot12	acyl-CoA thioesterase 12	protein coding gene	ENSMUSG00000021620	GO:0000062	fatty-acyl-CoA binding
Acot12	acyl-CoA thioesterase 12	protein coding gene	ENSMUSG00000021620	GO:0016787	hydrolase activity
Acot12	acyl-CoA thioesterase 12	protein coding gene	ENSMUSG00000021620	GO:0008289	lipid binding
Acot12	acyl-CoA thioesterase 12	protein coding gene	ENSMUSG00000021620	GO:0036042	long-chain fatty acyl-CoA binding
Acot12	acyl-CoA thioesterase 12	protein coding gene	ENSMUSG00000021620	GO:0016290	palmitoyl-CoA hydrolase activity
Acox2	acyl-Coenzyme A oxidase 2, branched chain	protein coding gene	ENSMUSG00000021751	GO:0006635	fatty acid beta-oxidation
Acox2	acyl-Coenzyme A oxidase 2, branched chain	protein coding gene	ENSMUSG00000021751	GO:0033540	fatty acid beta-oxidation using acyl-CoA oxidase
Acox2	acyl-Coenzyme A oxidase 2, branched chain	protein coding gene	ENSMUSG00000021751	GO:0033540	fatty acid beta-oxidation using acyl-CoA oxidase
Acox2	acyl-Coenzyme A oxidase 2, branched chain	protein coding gene	ENSMUSG00000021751	GO:0006631	fatty acid metabolic process
Acox2	acyl-Coenzyme A oxidase 2, branched chain	protein coding gene	ENSMUSG00000021751	GO:0006631	fatty acid metabolic process
Acox2	acyl-Coenzyme A oxidase 2, branched chain	protein coding gene	ENSMUSG00000021751	GO:0055088	lipid homeostasis
Acox2	acyl-Coenzyme A oxidase 2, branched chain	protein coding gene	ENSMUSG00000021751	GO:0006629	lipid metabolic process
Acox2	acyl-Coenzyme A oxidase 2, branched chain	protein coding gene	ENSMUSG00000021751	GO:0055114	oxidation-reduction process
Acox2	acyl-Coenzyme A oxidase 2, branched chain	protein coding gene	ENSMUSG00000021751	GO:0055114	oxidation-reduction process
Acox2	acyl-Coenzyme A oxidase 2, branched chain	protein coding gene	ENSMUSG00000021751	GO:0010942	positive regulation of cell death
Acox2	acyl-Coenzyme A oxidase 2, branched chain	protein coding gene	ENSMUSG00000021751	GO:1902884	positive regulation of response to oxidative stress
Acox2	acyl-Coenzyme A oxidase 2, branched chain	protein coding gene	ENSMUSG00000021751	GO:0005829	cytosol
Acox2	acyl-Coenzyme A oxidase 2, branched chain	protein coding gene	ENSMUSG00000021751	GO:0043231	intracellular membrane-bounded organelle
Acox2	acyl-Coenzyme A oxidase 2, branched chain	protein coding gene	ENSMUSG00000021751	GO:0005777	peroxisome
Acox2	acyl-Coenzyme A oxidase 2, branched chain	protein coding gene	ENSMUSG00000021751	GO:0005777	peroxisome
Acox2	acyl-Coenzyme A oxidase 2, branched chain	protein coding gene	ENSMUSG00000021751	GO:0005777	peroxisome
Acox2	acyl-Coenzyme A oxidase 2, branched chain	protein coding gene	ENSMUSG00000021751	GO:0033791	3alpha,7alpha,12alpha-trihydroxy-5beta-cholestanoyl-CoA 24-hydroxylase activity
Acox2	acyl-Coenzyme A oxidase 2, branched chain	protein coding gene	ENSMUSG00000021751	GO:0033791	3alpha,7alpha,12alpha-trihydroxy-5beta-cholestanoyl-CoA 24-hydroxylase activity
Acox2	acyl-Coenzyme A oxidase 2, branched chain	protein coding gene	ENSMUSG00000021751	GO:0033791	3alpha,7alpha,12alpha-trihydroxy-5beta-cholestanoyl-CoA 24-hydroxylase activity
Acox2	acyl-Coenzyme A oxidase 2, branched chain	protein coding gene	ENSMUSG00000021751	GO:0003997	acyl-CoA oxidase activity
Acox2	acyl-Coenzyme A oxidase 2, branched chain	protein coding gene	ENSMUSG00000021751	GO:0071949	FAD binding
Acox2	acyl-Coenzyme A oxidase 2, branched chain	protein coding gene	ENSMUSG00000021751	GO:0005504	fatty acid binding
Acox2	acyl-Coenzyme A oxidase 2, branched chain	protein coding gene	ENSMUSG00000021751	GO:0005504	fatty acid binding
Acox2	acyl-Coenzyme A oxidase 2, branched chain	protein coding gene	ENSMUSG00000021751	GO:0050660	flavin adenine dinucleotide binding
Acox2	acyl-Coenzyme A oxidase 2, branched chain	protein coding gene	ENSMUSG00000021751	GO:0050660	flavin adenine dinucleotide binding
Acox2	acyl-Coenzyme A oxidase 2, branched chain	protein coding gene	ENSMUSG00000021751	GO:0016491	oxidoreductase activity
Acox2	acyl-Coenzyme A oxidase 2, branched chain	protein coding gene	ENSMUSG00000021751	GO:0016627	oxidoreductase activity, acting on the CH-CH group of donors
Acox2	acyl-Coenzyme A oxidase 2, branched chain	protein coding gene	ENSMUSG00000021751	GO:0005102	signaling receptor binding
Acsm1	acyl-CoA synthetase medium-chain family member 1	protein coding gene	ENSMUSG00000033533	GO:0006637	acyl-CoA metabolic process
Acsm1	acyl-CoA synthetase medium-chain family member 1	protein coding gene	ENSMUSG00000033533	GO:0006633	fatty acid biosynthetic process
Acsm1	acyl-CoA synthetase medium-chain family member 1	protein coding gene	ENSMUSG00000033533	GO:0006633	fatty acid biosynthetic process
Acsm1	acyl-CoA synthetase medium-chain family member 1	protein coding gene	ENSMUSG00000033533	GO:0006631	fatty acid metabolic process
Acsm1	acyl-CoA synthetase medium-chain family member 1	protein coding gene	ENSMUSG00000033533	GO:0006629	lipid metabolic process
Acsm1	acyl-CoA synthetase medium-chain family member 1	protein coding gene	ENSMUSG00000033533	GO:0005759	mitochondrial matrix
Acsm1	acyl-CoA synthetase medium-chain family member 1	protein coding gene	ENSMUSG00000033533	GO:0005759	mitochondrial matrix
Acsm1	acyl-CoA synthetase medium-chain family member 1	protein coding gene	ENSMUSG00000033533	GO:0005759	mitochondrial matrix
Acsm1	acyl-CoA synthetase medium-chain family member 1	protein coding gene	ENSMUSG00000033533	GO:0005739	mitochondrion
Acsm1	acyl-CoA synthetase medium-chain family member 1	protein coding gene	ENSMUSG00000033533	GO:0005739	mitochondrion
Acsm1	acyl-CoA synthetase medium-chain family member 1	protein coding gene	ENSMUSG00000033533	GO:0003996	acyl-CoA ligase activity
Acsm1	acyl-CoA synthetase medium-chain family member 1	protein coding gene	ENSMUSG00000033533	GO:0003996	acyl-CoA ligase activity
Acsm1	acyl-CoA synthetase medium-chain family member 1	protein coding gene	ENSMUSG00000033533	GO:0003996	acyl-CoA ligase activity
Acsm1	acyl-CoA synthetase medium-chain family member 1	protein coding gene	ENSMUSG00000033533	GO:0005524	ATP binding
Acsm1	acyl-CoA synthetase medium-chain family member 1	protein coding gene	ENSMUSG00000033533	GO:0047760	butyrate-CoA ligase activity
Acsm1	acyl-CoA synthetase medium-chain family member 1	protein coding gene	ENSMUSG00000033533	GO:0047760	butyrate-CoA ligase activity
Acsm1	acyl-CoA synthetase medium-chain family member 1	protein coding gene	ENSMUSG00000033533	GO:0003824	catalytic activity
Acsm1	acyl-CoA synthetase medium-chain family member 1	protein coding gene	ENSMUSG00000033533	GO:0015645	fatty acid ligase activity
Acsm1	acyl-CoA synthetase medium-chain family member 1	protein coding gene	ENSMUSG00000033533	GO:0015645	fatty acid ligase activity
Acsm1	acyl-CoA synthetase medium-chain family member 1	protein coding gene	ENSMUSG00000033533	GO:0004321	fatty-acyl-CoA synthase activity
Acsm1	acyl-CoA synthetase medium-chain family member 1	protein coding gene	ENSMUSG00000033533	GO:0005525	GTP binding
Acsm1	acyl-CoA synthetase medium-chain family member 1	protein coding gene	ENSMUSG00000033533	GO:0016874	ligase activity
Acsm1	acyl-CoA synthetase medium-chain family member 1	protein coding gene	ENSMUSG00000033533	GO:0046872	metal ion binding
Acsm1	acyl-CoA synthetase medium-chain family member 1	protein coding gene	ENSMUSG00000033533	GO:0000166	nucleotide binding
Acsm5	acyl-CoA synthetase medium-chain family member 5	protein coding gene	ENSMUSG00000030972	GO:0006637	acyl-CoA metabolic process
Acsm5	acyl-CoA synthetase medium-chain family member 5	protein coding gene	ENSMUSG00000030972	GO:0006633	fatty acid biosynthetic process
Acsm5	acyl-CoA synthetase medium-chain family member 5	protein coding gene	ENSMUSG00000030972	GO:0006631	fatty acid metabolic process
Acsm5	acyl-CoA synthetase medium-chain family member 5	protein coding gene	ENSMUSG00000030972	GO:0006629	lipid metabolic process
Acsm5	acyl-CoA synthetase medium-chain family member 5	protein coding gene	ENSMUSG00000030972	GO:0005759	mitochondrial matrix
Acsm5	acyl-CoA synthetase medium-chain family member 5	protein coding gene	ENSMUSG00000030972	GO:0005739	mitochondrion
Acsm5	acyl-CoA synthetase medium-chain family member 5	protein coding gene	ENSMUSG00000030972	GO:0003996	acyl-CoA ligase activity
Acsm5	acyl-CoA synthetase medium-chain family member 5	protein coding gene	ENSMUSG00000030972	GO:0005524	ATP binding
Acsm5	acyl-CoA synthetase medium-chain family member 5	protein coding gene	ENSMUSG00000030972	GO:0047760	butyrate-CoA ligase activity
Acsm5	acyl-CoA synthetase medium-chain family member 5	protein coding gene	ENSMUSG00000030972	GO:0003824	catalytic activity
Acsm5	acyl-CoA synthetase medium-chain family member 5	protein coding gene	ENSMUSG00000030972	GO:0015645	fatty acid ligase activity
Acsm5	acyl-CoA synthetase medium-chain family member 5	protein coding gene	ENSMUSG00000030972	GO:0004321	fatty-acyl-CoA synthase activity
Acsm5	acyl-CoA synthetase medium-chain family member 5	protein coding gene	ENSMUSG00000030972	GO:0016874	ligase activity
Acsm5	acyl-CoA synthetase medium-chain family member 5	protein coding gene	ENSMUSG00000030972	GO:0046872	metal ion binding
Acsm5	acyl-CoA synthetase medium-chain family member 5	protein coding gene	ENSMUSG00000030972	GO:0000166	nucleotide binding
Adh4	alcohol dehydrogenase 4 (class II), pi polypeptide	protein coding gene	ENSMUSG00000037797	GO:0046164	alcohol catabolic process
Adh4	alcohol dehydrogenase 4 (class II), pi polypeptide	protein coding gene	ENSMUSG00000037797	GO:0006066	alcohol metabolic process
Adh4	alcohol dehydrogenase 4 (class II), pi polypeptide	protein coding gene	ENSMUSG00000037797	GO:0006081	cellular aldehyde metabolic process
Adh4	alcohol dehydrogenase 4 (class II), pi polypeptide	protein coding gene	ENSMUSG00000037797	GO:0006081	cellular aldehyde metabolic process
Adh4	alcohol dehydrogenase 4 (class II), pi polypeptide	protein coding gene	ENSMUSG00000037797	GO:0006067	ethanol metabolic process
Adh4	alcohol dehydrogenase 4 (class II), pi polypeptide	protein coding gene	ENSMUSG00000037797	GO:0006069	ethanol oxidation
Adh4	alcohol dehydrogenase 4 (class II), pi polypeptide	protein coding gene	ENSMUSG00000037797	GO:0006069	ethanol oxidation
Adh4	alcohol dehydrogenase 4 (class II), pi polypeptide	protein coding gene	ENSMUSG00000037797	GO:0055114	oxidation-reduction process
Adh4	alcohol dehydrogenase 4 (class II), pi polypeptide	protein coding gene	ENSMUSG00000037797	GO:0055114	oxidation-reduction process
Adh4	alcohol dehydrogenase 4 (class II), pi polypeptide	protein coding gene	ENSMUSG00000037797	GO:1901661	quinone metabolic process
Adh4	alcohol dehydrogenase 4 (class II), pi polypeptide	protein coding gene	ENSMUSG00000037797	GO:0001523	retinoid metabolic process
Adh4	alcohol dehydrogenase 4 (class II), pi polypeptide	protein coding gene	ENSMUSG00000037797	GO:0042572	retinol metabolic process
Adh4	alcohol dehydrogenase 4 (class II), pi polypeptide	protein coding gene	ENSMUSG00000037797	GO:0005737	cytoplasm
Adh4	alcohol dehydrogenase 4 (class II), pi polypeptide	protein coding gene	ENSMUSG00000037797	GO:0005829	cytosol
Adh4	alcohol dehydrogenase 4 (class II), pi polypeptide	protein coding gene	ENSMUSG00000037797	GO:0005634	nucleus
Adh4	alcohol dehydrogenase 4 (class II), pi polypeptide	protein coding gene	ENSMUSG00000037797	GO:0004024	alcohol dehydrogenase activity, zinc-dependent
Adh4	alcohol dehydrogenase 4 (class II), pi polypeptide	protein coding gene	ENSMUSG00000037797	GO:0004024	alcohol dehydrogenase activity, zinc-dependent
Adh4	alcohol dehydrogenase 4 (class II), pi polypeptide	protein coding gene	ENSMUSG00000037797	GO:0004022	alcohol dehydrogenase (NAD) activity
Adh4	alcohol dehydrogenase 4 (class II), pi polypeptide	protein coding gene	ENSMUSG00000037797	GO:0004022	alcohol dehydrogenase (NAD) activity
Adh4	alcohol dehydrogenase 4 (class II), pi polypeptide	protein coding gene	ENSMUSG00000037797	GO:0004022	alcohol dehydrogenase (NAD) activity
Adh4	alcohol dehydrogenase 4 (class II), pi polypeptide	protein coding gene	ENSMUSG00000037797	GO:0004032	alditol:NADP+ 1-oxidoreductase activity
Adh4	alcohol dehydrogenase 4 (class II), pi polypeptide	protein coding gene	ENSMUSG00000037797	GO:0005503	all-trans retinal binding
Adh4	alcohol dehydrogenase 4 (class II), pi polypeptide	protein coding gene	ENSMUSG00000037797	GO:0019115	benzaldehyde dehydrogenase activity
Adh4	alcohol dehydrogenase 4 (class II), pi polypeptide	protein coding gene	ENSMUSG00000037797	GO:0035276	ethanol binding
Adh4	alcohol dehydrogenase 4 (class II), pi polypeptide	protein coding gene	ENSMUSG00000037797	GO:0046872	metal ion binding
Adh4	alcohol dehydrogenase 4 (class II), pi polypeptide	protein coding gene	ENSMUSG00000037797	GO:0051287	NAD binding
Adh4	alcohol dehydrogenase 4 (class II), pi polypeptide	protein coding gene	ENSMUSG00000037797	GO:0051287	NAD binding
Adh4	alcohol dehydrogenase 4 (class II), pi polypeptide	protein coding gene	ENSMUSG00000037797	GO:0003960	NADPH:quinone reductase activity
Adh4	alcohol dehydrogenase 4 (class II), pi polypeptide	protein coding gene	ENSMUSG00000037797	GO:0016491	oxidoreductase activity
Adh4	alcohol dehydrogenase 4 (class II), pi polypeptide	protein coding gene	ENSMUSG00000037797	GO:0016491	oxidoreductase activity
Adh4	alcohol dehydrogenase 4 (class II), pi polypeptide	protein coding gene	ENSMUSG00000037797	GO:0016620	oxidoreductase activity, acting on the aldehyde or oxo group of donors, NAD or NADP as acceptor
Adh4	alcohol dehydrogenase 4 (class II), pi polypeptide	protein coding gene	ENSMUSG00000037797	GO:0019841	retinol binding
Adh4	alcohol dehydrogenase 4 (class II), pi polypeptide	protein coding gene	ENSMUSG00000037797	GO:0004745	retinol dehydrogenase activity
Adh4	alcohol dehydrogenase 4 (class II), pi polypeptide	protein coding gene	ENSMUSG00000037797	GO:0008270	zinc ion binding
Adora1	adenosine A1 receptor	protein coding gene	ENSMUSG00000042429	GO:0000186	activation of MAPKK activity
Adora1	adenosine A1 receptor	protein coding gene	ENSMUSG00000042429	GO:0001973	adenosine receptor signaling pathway
Adora1	adenosine A1 receptor	protein coding gene	ENSMUSG00000042429	GO:0007193	adenylate cyclase-inhibiting G protein-coupled receptor signaling pathway
Adora1	adenosine A1 receptor	protein coding gene	ENSMUSG00000042429	GO:0050890	cognition
Adora1	adenosine A1 receptor	protein coding gene	ENSMUSG00000042429	GO:0050965	detection of temperature stimulus involved in sensory perception of pain
Adora1	adenosine A1 receptor	protein coding gene	ENSMUSG00000042429	GO:0060079	excitatory postsynaptic potential
Adora1	adenosine A1 receptor	protein coding gene	ENSMUSG00000042429	GO:0060079	excitatory postsynaptic potential
Adora1	adenosine A1 receptor	protein coding gene	ENSMUSG00000042429	GO:0055089	fatty acid homeostasis
Adora1	adenosine A1 receptor	protein coding gene	ENSMUSG00000042429	GO:0007186	G protein-coupled receptor signaling pathway
Adora1	adenosine A1 receptor	protein coding gene	ENSMUSG00000042429	GO:0016042	lipid catabolic process
Adora1	adenosine A1 receptor	protein coding gene	ENSMUSG00000042429	GO:0002674	negative regulation of acute inflammatory response
Adora1	adenosine A1 receptor	protein coding gene	ENSMUSG00000042429	GO:0043066	negative regulation of apoptotic process
Adora1	adenosine A1 receptor	protein coding gene	ENSMUSG00000042429	GO:0045776	negative regulation of blood pressure
Adora1	adenosine A1 receptor	protein coding gene	ENSMUSG00000042429	GO:0097756	negative regulation of blood vessel diameter
Adora1	adenosine A1 receptor	protein coding gene	ENSMUSG00000042429	GO:0008285	negative regulation of cell proliferation
Adora1	adenosine A1 receptor	protein coding gene	ENSMUSG00000042429	GO:0042323	negative regulation of circadian sleep/wake cycle, non-REM sleep
Adora1	adenosine A1 receptor	protein coding gene	ENSMUSG00000042429	GO:0042321	negative regulation of circadian sleep/wake cycle, sleep
Adora1	adenosine A1 receptor	protein coding gene	ENSMUSG00000042429	GO:0014050	negative regulation of glutamate secretion
Adora1	adenosine A1 receptor	protein coding gene	ENSMUSG00000042429	GO:0045822	negative regulation of heart contraction
Adora1	adenosine A1 receptor	protein coding gene	ENSMUSG00000042429	GO:0046888	negative regulation of hormone secretion
Adora1	adenosine A1 receptor	protein coding gene	ENSMUSG00000042429	GO:0050728	negative regulation of inflammatory response
Adora1	adenosine A1 receptor	protein coding gene	ENSMUSG00000042429	GO:0002686	negative regulation of leukocyte migration
Adora1	adenosine A1 receptor	protein coding gene	ENSMUSG00000042429	GO:0050995	negative regulation of lipid catabolic process
Adora1	adenosine A1 receptor	protein coding gene	ENSMUSG00000042429	GO:1900453	negative regulation of long-term synaptic depression
Adora1	adenosine A1 receptor	protein coding gene	ENSMUSG00000042429	GO:1900453	negative regulation of long-term synaptic depression
Adora1	adenosine A1 receptor	protein coding gene	ENSMUSG00000042429	GO:1900272	negative regulation of long-term synaptic potentiation
Adora1	adenosine A1 receptor	protein coding gene	ENSMUSG00000042429	GO:0070256	negative regulation of mucus secretion
Adora1	adenosine A1 receptor	protein coding gene	ENSMUSG00000042429	GO:0032900	negative regulation of neurotrophin production
Adora1	adenosine A1 receptor	protein coding gene	ENSMUSG00000042429	GO:0035814	negative regulation of renal sodium excretion
Adora1	adenosine A1 receptor	protein coding gene	ENSMUSG00000042429	GO:0032229	negative regulation of synaptic transmission, GABAergic
Adora1	adenosine A1 receptor	protein coding gene	ENSMUSG00000042429	GO:0051967	negative regulation of synaptic transmission, glutamatergic
Adora1	adenosine A1 receptor	protein coding gene	ENSMUSG00000042429	GO:0003085	negative regulation of systemic arterial blood pressure
Adora1	adenosine A1 receptor	protein coding gene	ENSMUSG00000042429	GO:0045777	positive regulation of blood pressure
Adora1	adenosine A1 receptor	protein coding gene	ENSMUSG00000042429	GO:0045741	positive regulation of epidermal growth factor-activated receptor activity
Adora1	adenosine A1 receptor	protein coding gene	ENSMUSG00000042429	GO:0050996	positive regulation of lipid catabolic process
Adora1	adenosine A1 receptor	protein coding gene	ENSMUSG00000042429	GO:1901216	positive regulation of neuron death
Adora1	adenosine A1 receptor	protein coding gene	ENSMUSG00000042429	GO:0032244	positive regulation of nucleoside transport
Adora1	adenosine A1 receptor	protein coding gene	ENSMUSG00000042429	GO:0002793	positive regulation of peptide secretion
Adora1	adenosine A1 receptor	protein coding gene	ENSMUSG00000042429	GO:0043268	positive regulation of potassium ion transport
Adora1	adenosine A1 receptor	protein coding gene	ENSMUSG00000042429	GO:0035307	positive regulation of protein dephosphorylation
Adora1	adenosine A1 receptor	protein coding gene	ENSMUSG00000042429	GO:0003084	positive regulation of systemic arterial blood pressure
Adora1	adenosine A1 receptor	protein coding gene	ENSMUSG00000042429	GO:0006612	protein targeting to membrane
Adora1	adenosine A1 receptor	protein coding gene	ENSMUSG00000042429	GO:0086004	regulation of cardiac muscle cell contraction
Adora1	adenosine A1 receptor	protein coding gene	ENSMUSG00000042429	GO:0055117	regulation of cardiac muscle contraction
Adora1	adenosine A1 receptor	protein coding gene	ENSMUSG00000042429	GO:0003093	regulation of glomerular filtration
Adora1	adenosine A1 receptor	protein coding gene	ENSMUSG00000042429	GO:0002087	regulation of respiratory gaseous exchange by neurological system process
Adora1	adenosine A1 receptor	protein coding gene	ENSMUSG00000042429	GO:0051930	regulation of sensory perception of pain
Adora1	adenosine A1 receptor	protein coding gene	ENSMUSG00000042429	GO:0051930	regulation of sensory perception of pain
Adora1	adenosine A1 receptor	protein coding gene	ENSMUSG00000042429	GO:0060087	relaxation of vascular smooth muscle
Adora1	adenosine A1 receptor	protein coding gene	ENSMUSG00000042429	GO:0001666	response to hypoxia
Adora1	adenosine A1 receptor	protein coding gene	ENSMUSG00000042429	GO:0007165	signal transduction
Adora1	adenosine A1 receptor	protein coding gene	ENSMUSG00000042429	GO:0001659	temperature homeostasis
Adora1	adenosine A1 receptor	protein coding gene	ENSMUSG00000042429	GO:0070328	triglyceride homeostasis
Adora1	adenosine A1 receptor	protein coding gene	ENSMUSG00000042429	GO:0032279	asymmetric synapse
Adora1	adenosine A1 receptor	protein coding gene	ENSMUSG00000042429	GO:0030673	axolemma
Adora1	adenosine A1 receptor	protein coding gene	ENSMUSG00000042429	GO:0016323	basolateral plasma membrane
Adora1	adenosine A1 receptor	protein coding gene	ENSMUSG00000042429	GO:0044305	calyx of Held
Adora1	adenosine A1 receptor	protein coding gene	ENSMUSG00000042429	GO:0044297	cell body
Adora1	adenosine A1 receptor	protein coding gene	ENSMUSG00000042429	GO:0030425	dendrite
Adora1	adenosine A1 receptor	protein coding gene	ENSMUSG00000042429	GO:0043197	dendritic spine
Adora1	adenosine A1 receptor	protein coding gene	ENSMUSG00000042429	GO:0012505	endomembrane system
Adora1	adenosine A1 receptor	protein coding gene	ENSMUSG00000042429	GO:0005783	endoplasmic reticulum
Adora1	adenosine A1 receptor	protein coding gene	ENSMUSG00000042429	GO:0016021	integral component of membrane
Adora1	adenosine A1 receptor	protein coding gene	ENSMUSG00000042429	GO:0016021	integral component of membrane
Adora1	adenosine A1 receptor	protein coding gene	ENSMUSG00000042429	GO:0099055	integral component of postsynaptic membrane
Adora1	adenosine A1 receptor	protein coding gene	ENSMUSG00000042429	GO:0099056	integral component of presynaptic membrane
Adora1	adenosine A1 receptor	protein coding gene	ENSMUSG00000042429	GO:0016020	membrane
Adora1	adenosine A1 receptor	protein coding gene	ENSMUSG00000042429	GO:0043025	neuronal cell body
Adora1	adenosine A1 receptor	protein coding gene	ENSMUSG00000042429	GO:0005886	plasma membrane
Adora1	adenosine A1 receptor	protein coding gene	ENSMUSG00000042429	GO:0005886	plasma membrane
Adora1	adenosine A1 receptor	protein coding gene	ENSMUSG00000042429	GO:0014069	postsynaptic density
Adora1	adenosine A1 receptor	protein coding gene	ENSMUSG00000042429	GO:0045211	postsynaptic membrane
Adora1	adenosine A1 receptor	protein coding gene	ENSMUSG00000042429	GO:0048786	presynaptic active zone
Adora1	adenosine A1 receptor	protein coding gene	ENSMUSG00000042429	GO:0042734	presynaptic membrane
Adora1	adenosine A1 receptor	protein coding gene	ENSMUSG00000042429	GO:0045202	synapse
Adora1	adenosine A1 receptor	protein coding gene	ENSMUSG00000042429	GO:0043195	terminal bouton
Adora1	adenosine A1 receptor	protein coding gene	ENSMUSG00000042429	GO:0031683	G-protein beta/gamma-subunit complex binding
Adora1	adenosine A1 receptor	protein coding gene	ENSMUSG00000042429	GO:0001609	G protein-coupled adenosine receptor activity
Adora1	adenosine A1 receptor	protein coding gene	ENSMUSG00000042429	GO:0004930	G protein-coupled receptor activity
Adora1	adenosine A1 receptor	protein coding gene	ENSMUSG00000042429	GO:0004930	G protein-coupled receptor activity
Adora1	adenosine A1 receptor	protein coding gene	ENSMUSG00000042429	GO:0001664	G protein-coupled receptor binding
Adora1	adenosine A1 receptor	protein coding gene	ENSMUSG00000042429	GO:0031072	heat shock protein binding
Adora1	adenosine A1 receptor	protein coding gene	ENSMUSG00000042429	GO:0032795	heterotrimeric G-protein binding
Adora1	adenosine A1 receptor	protein coding gene	ENSMUSG00000042429	GO:0099582	neurotransmitter receptor activity involved in regulation of presynaptic cytosolic calcium ion concentration
Adora1	adenosine A1 receptor	protein coding gene	ENSMUSG00000042429	GO:0005515	protein binding
Adora1	adenosine A1 receptor	protein coding gene	ENSMUSG00000042429	GO:0046982	protein heterodimerization activity
Adora1	adenosine A1 receptor	protein coding gene	ENSMUSG00000042429	GO:0001883	purine nucleoside binding
Afm	afamin	protein coding gene	ENSMUSG00000029369	GO:0050821	protein stabilization
Afm	afamin	protein coding gene	ENSMUSG00000029369	GO:0015031	protein transport
Afm	afamin	protein coding gene	ENSMUSG00000029369	GO:0071693	protein transport within extracellular region
Afm	afamin	protein coding gene	ENSMUSG00000029369	GO:0051180	vitamin transport
Afm	afamin	protein coding gene	ENSMUSG00000029369	GO:0005576	extracellular region
Afm	afamin	protein coding gene	ENSMUSG00000029369	GO:0005615	extracellular space
Afm	afamin	protein coding gene	ENSMUSG00000029369	GO:0005615	extracellular space
Afm	afamin	protein coding gene	ENSMUSG00000029369	GO:0008431	vitamin E binding
Agmat	agmatine ureohydrolase (agmatinase)	protein coding gene	ENSMUSG00000040706	GO:0009446	putrescine biosynthetic process
Agmat	agmatine ureohydrolase (agmatinase)	protein coding gene	ENSMUSG00000040706	GO:0008295	spermidine biosynthetic process
Agmat	agmatine ureohydrolase (agmatinase)	protein coding gene	ENSMUSG00000040706	GO:0005739	mitochondrion
Agmat	agmatine ureohydrolase (agmatinase)	protein coding gene	ENSMUSG00000040706	GO:0008783	agmatinase activity
Agmat	agmatine ureohydrolase (agmatinase)	protein coding gene	ENSMUSG00000040706	GO:0016787	hydrolase activity
Agmat	agmatine ureohydrolase (agmatinase)	protein coding gene	ENSMUSG00000040706	GO:0046872	metal ion binding
Agmat	agmatine ureohydrolase (agmatinase)	protein coding gene	ENSMUSG00000040706	GO:0046872	metal ion binding
Agt	angiotensinogen (serpin peptidase inhibitor, clade A, member 8)	protein coding gene	ENSMUSG00000031980	GO:0007250	activation of NF-kappaB-inducing kinase activity
Agt	angiotensinogen (serpin peptidase inhibitor, clade A, member 8)	protein coding gene	ENSMUSG00000031980	GO:0007202	activation of phospholipase C activity
Agt	angiotensinogen (serpin peptidase inhibitor, clade A, member 8)	protein coding gene	ENSMUSG00000031980	GO:0003051	angiotensin-mediated drinking behavior
Agt	angiotensinogen (serpin peptidase inhibitor, clade A, member 8)	protein coding gene	ENSMUSG00000031980	GO:0001998	angiotensin-mediated vasoconstriction involved in regulation of systemic arterial blood pressure
Agt	angiotensinogen (serpin peptidase inhibitor, clade A, member 8)	protein coding gene	ENSMUSG00000031980	GO:0014824	artery smooth muscle contraction
Agt	angiotensinogen (serpin peptidase inhibitor, clade A, member 8)	protein coding gene	ENSMUSG00000031980	GO:0008306	associative learning
Agt	angiotensinogen (serpin peptidase inhibitor, clade A, member 8)	protein coding gene	ENSMUSG00000031980	GO:0048143	astrocyte activation
Agt	angiotensinogen (serpin peptidase inhibitor, clade A, member 8)	protein coding gene	ENSMUSG00000031980	GO:0001568	blood vessel development
Agt	angiotensinogen (serpin peptidase inhibitor, clade A, member 8)	protein coding gene	ENSMUSG00000031980	GO:0001568	blood vessel development
Agt	angiotensinogen (serpin peptidase inhibitor, clade A, member 8)	protein coding gene	ENSMUSG00000031980	GO:0002035	brain renin-angiotensin system
Agt	angiotensinogen (serpin peptidase inhibitor, clade A, member 8)	protein coding gene	ENSMUSG00000031980	GO:0002035	brain renin-angiotensin system
Agt	angiotensinogen (serpin peptidase inhibitor, clade A, member 8)	protein coding gene	ENSMUSG00000031980	GO:0001658	branching involved in ureteric bud morphogenesis
Agt	angiotensinogen (serpin peptidase inhibitor, clade A, member 8)	protein coding gene	ENSMUSG00000031980	GO:0001658	branching involved in ureteric bud morphogenesis
Agt	angiotensinogen (serpin peptidase inhibitor, clade A, member 8)	protein coding gene	ENSMUSG00000031980	GO:0061049	cell growth involved in cardiac muscle cell development
Agt	angiotensinogen (serpin peptidase inhibitor, clade A, member 8)	protein coding gene	ENSMUSG00000031980	GO:0007160	cell-matrix adhesion
Agt	angiotensinogen (serpin peptidase inhibitor, clade A, member 8)	protein coding gene	ENSMUSG00000031980	GO:0007166	cell surface receptor signaling pathway
Agt	angiotensinogen (serpin peptidase inhibitor, clade A, member 8)	protein coding gene	ENSMUSG00000031980	GO:0006883	cellular sodium ion homeostasis
Agt	angiotensinogen (serpin peptidase inhibitor, clade A, member 8)	protein coding gene	ENSMUSG00000031980	GO:0050663	cytokine secretion
Agt	angiotensinogen (serpin peptidase inhibitor, clade A, member 8)	protein coding gene	ENSMUSG00000031980	GO:0042756	drinking behavior
Agt	angiotensinogen (serpin peptidase inhibitor, clade A, member 8)	protein coding gene	ENSMUSG00000031980	GO:0070371	ERK1 and ERK2 cascade
Agt	angiotensinogen (serpin peptidase inhibitor, clade A, member 8)	protein coding gene	ENSMUSG00000031980	GO:0008065	establishment of blood-nerve barrier
Agt	angiotensinogen (serpin peptidase inhibitor, clade A, member 8)	protein coding gene	ENSMUSG00000031980	GO:0007588	excretion
Agt	angiotensinogen (serpin peptidase inhibitor, clade A, member 8)	protein coding gene	ENSMUSG00000031980	GO:0030198	extracellular matrix organization
Agt	angiotensinogen (serpin peptidase inhibitor, clade A, member 8)	protein coding gene	ENSMUSG00000031980	GO:0048144	fibroblast proliferation
Agt	angiotensinogen (serpin peptidase inhibitor, clade A, member 8)	protein coding gene	ENSMUSG00000031980	GO:0007186	G protein-coupled receptor signaling pathway
Agt	angiotensinogen (serpin peptidase inhibitor, clade A, member 8)	protein coding gene	ENSMUSG00000031980	GO:0007186	G protein-coupled receptor signaling pathway
Agt	angiotensinogen (serpin peptidase inhibitor, clade A, member 8)	protein coding gene	ENSMUSG00000031980	GO:0042445	hormone metabolic process
Agt	angiotensinogen (serpin peptidase inhibitor, clade A, member 8)	protein coding gene	ENSMUSG00000031980	GO:0001822	kidney development
Agt	angiotensinogen (serpin peptidase inhibitor, clade A, member 8)	protein coding gene	ENSMUSG00000031980	GO:0001822	kidney development
Agt	angiotensinogen (serpin peptidase inhibitor, clade A, member 8)	protein coding gene	ENSMUSG00000031980	GO:0001822	kidney development
Agt	angiotensinogen (serpin peptidase inhibitor, clade A, member 8)	protein coding gene	ENSMUSG00000031980	GO:0016525	negative regulation of angiogenesis
Agt	angiotensinogen (serpin peptidase inhibitor, clade A, member 8)	protein coding gene	ENSMUSG00000031980	GO:0030308	negative regulation of cell growth
Agt	angiotensinogen (serpin peptidase inhibitor, clade A, member 8)	protein coding gene	ENSMUSG00000031980	GO:0008285	negative regulation of cell proliferation
Agt	angiotensinogen (serpin peptidase inhibitor, clade A, member 8)	protein coding gene	ENSMUSG00000031980	GO:0008285	negative regulation of cell proliferation
Agt	angiotensinogen (serpin peptidase inhibitor, clade A, member 8)	protein coding gene	ENSMUSG00000031980	GO:0008285	negative regulation of cell proliferation
Agt	angiotensinogen (serpin peptidase inhibitor, clade A, member 8)	protein coding gene	ENSMUSG00000031980	GO:0010951	negative regulation of endopeptidase activity
Agt	angiotensinogen (serpin peptidase inhibitor, clade A, member 8)	protein coding gene	ENSMUSG00000031980	GO:0043524	negative regulation of neuron apoptotic process
Agt	angiotensinogen (serpin peptidase inhibitor, clade A, member 8)	protein coding gene	ENSMUSG00000031980	GO:0051387	negative regulation of neurotrophin TRK receptor signaling pathway
Agt	angiotensinogen (serpin peptidase inhibitor, clade A, member 8)	protein coding gene	ENSMUSG00000031980	GO:0034104	negative regulation of tissue remodeling
Agt	angiotensinogen (serpin peptidase inhibitor, clade A, member 8)	protein coding gene	ENSMUSG00000031980	GO:0035106	operant conditioning
Agt	angiotensinogen (serpin peptidase inhibitor, clade A, member 8)	protein coding gene	ENSMUSG00000031980	GO:0001543	ovarian follicle rupture
Agt	angiotensinogen (serpin peptidase inhibitor, clade A, member 8)	protein coding gene	ENSMUSG00000031980	GO:0030432	peristalsis
Agt	angiotensinogen (serpin peptidase inhibitor, clade A, member 8)	protein coding gene	ENSMUSG00000031980	GO:0010536	positive regulation of activation of Janus kinase activity
Agt	angiotensinogen (serpin peptidase inhibitor, clade A, member 8)	protein coding gene	ENSMUSG00000031980	GO:0045777	positive regulation of blood pressure
Agt	angiotensinogen (serpin peptidase inhibitor, clade A, member 8)	protein coding gene	ENSMUSG00000031980	GO:0097755	positive regulation of blood vessel diameter
Agt	angiotensinogen (serpin peptidase inhibitor, clade A, member 8)	protein coding gene	ENSMUSG00000031980	GO:0090190	positive regulation of branching involved in ureteric bud morphogenesis
Agt	angiotensinogen (serpin peptidase inhibitor, clade A, member 8)	protein coding gene	ENSMUSG00000031980	GO:0010666	positive regulation of cardiac muscle cell apoptotic process
Agt	angiotensinogen (serpin peptidase inhibitor, clade A, member 8)	protein coding gene	ENSMUSG00000031980	GO:0010613	positive regulation of cardiac muscle hypertrophy
Agt	angiotensinogen (serpin peptidase inhibitor, clade A, member 8)	protein coding gene	ENSMUSG00000031980	GO:0043085	positive regulation of catalytic activity
Agt	angiotensinogen (serpin peptidase inhibitor, clade A, member 8)	protein coding gene	ENSMUSG00000031980	GO:0008284	positive regulation of cell proliferation
Agt	angiotensinogen (serpin peptidase inhibitor, clade A, member 8)	protein coding gene	ENSMUSG00000031980	GO:0032270	positive regulation of cellular protein metabolic process
Agt	angiotensinogen (serpin peptidase inhibitor, clade A, member 8)	protein coding gene	ENSMUSG00000031980	GO:0010873	positive regulation of cholesterol esterification
Agt	angiotensinogen (serpin peptidase inhibitor, clade A, member 8)	protein coding gene	ENSMUSG00000031980	GO:0050715	positive regulation of cytokine secretion
Agt	angiotensinogen (serpin peptidase inhibitor, clade A, member 8)	protein coding gene	ENSMUSG00000031980	GO:0007204	positive regulation of cytosolic calcium ion concentration
Agt	angiotensinogen (serpin peptidase inhibitor, clade A, member 8)	protein coding gene	ENSMUSG00000031980	GO:0010595	positive regulation of endothelial cell migration
Agt	angiotensinogen (serpin peptidase inhibitor, clade A, member 8)	protein coding gene	ENSMUSG00000031980	GO:0045742	positive regulation of epidermal growth factor receptor signaling pathway
Agt	angiotensinogen (serpin peptidase inhibitor, clade A, member 8)	protein coding gene	ENSMUSG00000031980	GO:0003331	positive regulation of extracellular matrix constituent secretion
Agt	angiotensinogen (serpin peptidase inhibitor, clade A, member 8)	protein coding gene	ENSMUSG00000031980	GO:2001238	positive regulation of extrinsic apoptotic signaling pathway
Agt	angiotensinogen (serpin peptidase inhibitor, clade A, member 8)	protein coding gene	ENSMUSG00000031980	GO:0045723	positive regulation of fatty acid biosynthetic process
Agt	angiotensinogen (serpin peptidase inhibitor, clade A, member 8)	protein coding gene	ENSMUSG00000031980	GO:0048146	positive regulation of fibroblast proliferation
Agt	angiotensinogen (serpin peptidase inhibitor, clade A, member 8)	protein coding gene	ENSMUSG00000031980	GO:1903598	positive regulation of gap junction assembly
Agt	angiotensinogen (serpin peptidase inhibitor, clade A, member 8)	protein coding gene	ENSMUSG00000031980	GO:0010628	positive regulation of gene expression
Agt	angiotensinogen (serpin peptidase inhibitor, clade A, member 8)	protein coding gene	ENSMUSG00000031980	GO:1905589	positive regulation of L-arginine import across plasma membrane
Agt	angiotensinogen (serpin peptidase inhibitor, clade A, member 8)	protein coding gene	ENSMUSG00000031980	GO:1905010	positive regulation of L-lysine import across plasma membrane
Agt	angiotensinogen (serpin peptidase inhibitor, clade A, member 8)	protein coding gene	ENSMUSG00000031980	GO:0043410	positive regulation of MAPK cascade
Agt	angiotensinogen (serpin peptidase inhibitor, clade A, member 8)	protein coding gene	ENSMUSG00000031980	GO:0040018	positive regulation of multicellular organism growth
Agt	angiotensinogen (serpin peptidase inhibitor, clade A, member 8)	protein coding gene	ENSMUSG00000031980	GO:0010976	positive regulation of neuron projection development
Agt	angiotensinogen (serpin peptidase inhibitor, clade A, member 8)	protein coding gene	ENSMUSG00000031980	GO:0045429	positive regulation of nitric oxide biosynthetic process
Agt	angiotensinogen (serpin peptidase inhibitor, clade A, member 8)	protein coding gene	ENSMUSG00000031980	GO:0046622	positive regulation of organ growth
Agt	angiotensinogen (serpin peptidase inhibitor, clade A, member 8)	protein coding gene	ENSMUSG00000031980	GO:0046622	positive regulation of organ growth
Agt	angiotensinogen (serpin peptidase inhibitor, clade A, member 8)	protein coding gene	ENSMUSG00000031980	GO:0033138	positive regulation of peptidyl-serine phosphorylation
Agt	angiotensinogen (serpin peptidase inhibitor, clade A, member 8)	protein coding gene	ENSMUSG00000031980	GO:0050731	positive regulation of peptidyl-tyrosine phosphorylation
Agt	angiotensinogen (serpin peptidase inhibitor, clade A, member 8)	protein coding gene	ENSMUSG00000031980	GO:0014068	positive regulation of phosphatidylinositol 3-kinase signaling
Agt	angiotensinogen (serpin peptidase inhibitor, clade A, member 8)	protein coding gene	ENSMUSG00000031980	GO:1900020	positive regulation of protein kinase C activity
Agt	angiotensinogen (serpin peptidase inhibitor, clade A, member 8)	protein coding gene	ENSMUSG00000031980	GO:0061098	positive regulation of protein tyrosine kinase activity
Agt	angiotensinogen (serpin peptidase inhibitor, clade A, member 8)	protein coding gene	ENSMUSG00000031980	GO:0035815	positive regulation of renal sodium excretion
Agt	angiotensinogen (serpin peptidase inhibitor, clade A, member 8)	protein coding gene	ENSMUSG00000031980	GO:0032930	positive regulation of superoxide anion generation
Agt	angiotensinogen (serpin peptidase inhibitor, clade A, member 8)	protein coding gene	ENSMUSG00000031980	GO:0045893	positive regulation of transcription, DNA-templated
Agt	angiotensinogen (serpin peptidase inhibitor, clade A, member 8)	protein coding gene	ENSMUSG00000031980	GO:1904754	positive regulation of vascular associated smooth muscle cell migration
Agt	angiotensinogen (serpin peptidase inhibitor, clade A, member 8)	protein coding gene	ENSMUSG00000031980	GO:1904707	positive regulation of vascular smooth muscle cell proliferation
Agt	angiotensinogen (serpin peptidase inhibitor, clade A, member 8)	protein coding gene	ENSMUSG00000031980	GO:0006606	protein import into nucleus
Agt	angiotensinogen (serpin peptidase inhibitor, clade A, member 8)	protein coding gene	ENSMUSG00000031980	GO:0042981	regulation of apoptotic process
Agt	angiotensinogen (serpin peptidase inhibitor, clade A, member 8)	protein coding gene	ENSMUSG00000031980	GO:0042981	regulation of apoptotic process
Agt	angiotensinogen (serpin peptidase inhibitor, clade A, member 8)	protein coding gene	ENSMUSG00000031980	GO:0008217	regulation of blood pressure
Agt	angiotensinogen (serpin peptidase inhibitor, clade A, member 8)	protein coding gene	ENSMUSG00000031980	GO:0008217	regulation of blood pressure
Agt	angiotensinogen (serpin peptidase inhibitor, clade A, member 8)	protein coding gene	ENSMUSG00000031980	GO:0051924	regulation of calcium ion transport
Agt	angiotensinogen (serpin peptidase inhibitor, clade A, member 8)	protein coding gene	ENSMUSG00000031980	GO:1903779	regulation of cardiac conduction
Agt	angiotensinogen (serpin peptidase inhibitor, clade A, member 8)	protein coding gene	ENSMUSG00000031980	GO:1901201	regulation of extracellular matrix assembly
Agt	angiotensinogen (serpin peptidase inhibitor, clade A, member 8)	protein coding gene	ENSMUSG00000031980	GO:0010468	regulation of gene expression
Agt	angiotensinogen (serpin peptidase inhibitor, clade A, member 8)	protein coding gene	ENSMUSG00000031980	GO:0002027	regulation of heart rate
Agt	angiotensinogen (serpin peptidase inhibitor, clade A, member 8)	protein coding gene	ENSMUSG00000031980	GO:0050727	regulation of inflammatory response
Agt	angiotensinogen (serpin peptidase inhibitor, clade A, member 8)	protein coding gene	ENSMUSG00000031980	GO:0050727	regulation of inflammatory response
Agt	angiotensinogen (serpin peptidase inhibitor, clade A, member 8)	protein coding gene	ENSMUSG00000031980	GO:0048169	regulation of long-term neuronal synaptic plasticity
Agt	angiotensinogen (serpin peptidase inhibitor, clade A, member 8)	protein coding gene	ENSMUSG00000031980	GO:0014061	regulation of norepinephrine secretion
Agt	angiotensinogen (serpin peptidase inhibitor, clade A, member 8)	protein coding gene	ENSMUSG00000031980	GO:0002019	regulation of renal output by angiotensin
Agt	angiotensinogen (serpin peptidase inhibitor, clade A, member 8)	protein coding gene	ENSMUSG00000031980	GO:0002019	regulation of renal output by angiotensin
Agt	angiotensinogen (serpin peptidase inhibitor, clade A, member 8)	protein coding gene	ENSMUSG00000031980	GO:0035813	regulation of renal sodium excretion
Agt	angiotensinogen (serpin peptidase inhibitor, clade A, member 8)	protein coding gene	ENSMUSG00000031980	GO:0001991	regulation of systemic arterial blood pressure by circulatory renin-angiotensin
Agt	angiotensinogen (serpin peptidase inhibitor, clade A, member 8)	protein coding gene	ENSMUSG00000031980	GO:0001991	regulation of systemic arterial blood pressure by circulatory renin-angiotensin
Agt	angiotensinogen (serpin peptidase inhibitor, clade A, member 8)	protein coding gene	ENSMUSG00000031980	GO:0001991	regulation of systemic arterial blood pressure by circulatory renin-angiotensin
Agt	angiotensinogen (serpin peptidase inhibitor, clade A, member 8)	protein coding gene	ENSMUSG00000031980	GO:0051969	regulation of transmission of nerve impulse
Agt	angiotensinogen (serpin peptidase inhibitor, clade A, member 8)	protein coding gene	ENSMUSG00000031980	GO:0001999	renal response to blood flow involved in circulatory renin-angiotensin regulation of systemic arterial blood pressure
Agt	angiotensinogen (serpin peptidase inhibitor, clade A, member 8)	protein coding gene	ENSMUSG00000031980	GO:0003014	renal system process
Agt	angiotensinogen (serpin peptidase inhibitor, clade A, member 8)	protein coding gene	ENSMUSG00000031980	GO:0002018	renin-angiotensin regulation of aldosterone production
Agt	angiotensinogen (serpin peptidase inhibitor, clade A, member 8)	protein coding gene	ENSMUSG00000031980	GO:0002018	renin-angiotensin regulation of aldosterone production
Agt	angiotensinogen (serpin peptidase inhibitor, clade A, member 8)	protein coding gene	ENSMUSG00000031980	GO:0009409	response to cold
Agt	angiotensinogen (serpin peptidase inhibitor, clade A, member 8)	protein coding gene	ENSMUSG00000031980	GO:0014873	response to muscle activity involved in regulation of muscle adaptation
Agt	angiotensinogen (serpin peptidase inhibitor, clade A, member 8)	protein coding gene	ENSMUSG00000031980	GO:0009651	response to salt stress
Agt	angiotensinogen (serpin peptidase inhibitor, clade A, member 8)	protein coding gene	ENSMUSG00000031980	GO:0051145	smooth muscle cell differentiation
Agt	angiotensinogen (serpin peptidase inhibitor, clade A, member 8)	protein coding gene	ENSMUSG00000031980	GO:0051145	smooth muscle cell differentiation
Agt	angiotensinogen (serpin peptidase inhibitor, clade A, member 8)	protein coding gene	ENSMUSG00000031980	GO:0048659	smooth muscle cell proliferation
Agt	angiotensinogen (serpin peptidase inhibitor, clade A, member 8)	protein coding gene	ENSMUSG00000031980	GO:0048659	smooth muscle cell proliferation
Agt	angiotensinogen (serpin peptidase inhibitor, clade A, member 8)	protein coding gene	ENSMUSG00000031980	GO:0048659	smooth muscle cell proliferation
Agt	angiotensinogen (serpin peptidase inhibitor, clade A, member 8)	protein coding gene	ENSMUSG00000031980	GO:0051403	stress-activated MAPK cascade
Agt	angiotensinogen (serpin peptidase inhibitor, clade A, member 8)	protein coding gene	ENSMUSG00000031980	GO:0070471	uterine smooth muscle contraction
Agt	angiotensinogen (serpin peptidase inhibitor, clade A, member 8)	protein coding gene	ENSMUSG00000031980	GO:0042310	vasoconstriction
Agt	angiotensinogen (serpin peptidase inhibitor, clade A, member 8)	protein coding gene	ENSMUSG00000031980	GO:0042311	vasodilation
Agt	angiotensinogen (serpin peptidase inhibitor, clade A, member 8)	protein coding gene	ENSMUSG00000031980	GO:0005737	cytoplasm
Agt	angiotensinogen (serpin peptidase inhibitor, clade A, member 8)	protein coding gene	ENSMUSG00000031980	GO:0005615	extracellular space
Agt	angiotensinogen (serpin peptidase inhibitor, clade A, member 8)	protein coding gene	ENSMUSG00000031980	GO:0005615	extracellular space
Agt	angiotensinogen (serpin peptidase inhibitor, clade A, member 8)	protein coding gene	ENSMUSG00000031980	GO:0005615	extracellular space
Agt	angiotensinogen (serpin peptidase inhibitor, clade A, member 8)	protein coding gene	ENSMUSG00000031980	GO:0005615	extracellular space
Agt	angiotensinogen (serpin peptidase inhibitor, clade A, member 8)	protein coding gene	ENSMUSG00000031980	GO:0005615	extracellular space
Agt	angiotensinogen (serpin peptidase inhibitor, clade A, member 8)	protein coding gene	ENSMUSG00000031980	GO:0005615	extracellular space
Agt	angiotensinogen (serpin peptidase inhibitor, clade A, member 8)	protein coding gene	ENSMUSG00000031980	GO:0005179	hormone activity
Agt	angiotensinogen (serpin peptidase inhibitor, clade A, member 8)	protein coding gene	ENSMUSG00000031980	GO:0004867	serine-type endopeptidase inhibitor activity
Agt	angiotensinogen (serpin peptidase inhibitor, clade A, member 8)	protein coding gene	ENSMUSG00000031980	GO:0031702	type 1 angiotensin receptor binding
Agt	angiotensinogen (serpin peptidase inhibitor, clade A, member 8)	protein coding gene	ENSMUSG00000031980	GO:0031702	type 1 angiotensin receptor binding
Agt	angiotensinogen (serpin peptidase inhibitor, clade A, member 8)	protein coding gene	ENSMUSG00000031980	GO:0031703	type 2 angiotensin receptor binding
Agt	angiotensinogen (serpin peptidase inhibitor, clade A, member 8)	protein coding gene	ENSMUSG00000031980	GO:0031703	type 2 angiotensin receptor binding
Agxt	alanine-glyoxylate aminotransferase	protein coding gene	ENSMUSG00000026272	GO:0019265	glycine biosynthetic process, by transamination of glyoxylate
Agxt	alanine-glyoxylate aminotransferase	protein coding gene	ENSMUSG00000026272	GO:0019265	glycine biosynthetic process, by transamination of glyoxylate
Agxt	alanine-glyoxylate aminotransferase	protein coding gene	ENSMUSG00000026272	GO:0019265	glycine biosynthetic process, by transamination of glyoxylate
Agxt	alanine-glyoxylate aminotransferase	protein coding gene	ENSMUSG00000026272	GO:0009436	glyoxylate catabolic process
Agxt	alanine-glyoxylate aminotransferase	protein coding gene	ENSMUSG00000026272	GO:0046487	glyoxylate metabolic process
Agxt	alanine-glyoxylate aminotransferase	protein coding gene	ENSMUSG00000026272	GO:0046487	glyoxylate metabolic process
Agxt	alanine-glyoxylate aminotransferase	protein coding gene	ENSMUSG00000026272	GO:0042853	L-alanine catabolic process
Agxt	alanine-glyoxylate aminotransferase	protein coding gene	ENSMUSG00000026272	GO:0019448	L-cysteine catabolic process
Agxt	alanine-glyoxylate aminotransferase	protein coding gene	ENSMUSG00000026272	GO:0007219	Notch signaling pathway
Agxt	alanine-glyoxylate aminotransferase	protein coding gene	ENSMUSG00000026272	GO:0046724	oxalic acid secretion
Agxt	alanine-glyoxylate aminotransferase	protein coding gene	ENSMUSG00000026272	GO:0042866	pyruvate biosynthetic process
Agxt	alanine-glyoxylate aminotransferase	protein coding gene	ENSMUSG00000026272	GO:0051591	response to cAMP
Agxt	alanine-glyoxylate aminotransferase	protein coding gene	ENSMUSG00000026272	GO:0051384	response to glucocorticoid
Agxt	alanine-glyoxylate aminotransferase	protein coding gene	ENSMUSG00000026272	GO:0043231	intracellular membrane-bounded organelle
Agxt	alanine-glyoxylate aminotransferase	protein coding gene	ENSMUSG00000026272	GO:0005759	mitochondrial matrix
Agxt	alanine-glyoxylate aminotransferase	protein coding gene	ENSMUSG00000026272	GO:0005739	mitochondrion
Agxt	alanine-glyoxylate aminotransferase	protein coding gene	ENSMUSG00000026272	GO:0005739	mitochondrion
Agxt	alanine-glyoxylate aminotransferase	protein coding gene	ENSMUSG00000026272	GO:0005782	peroxisomal matrix
Agxt	alanine-glyoxylate aminotransferase	protein coding gene	ENSMUSG00000026272	GO:0005777	peroxisome
Agxt	alanine-glyoxylate aminotransferase	protein coding gene	ENSMUSG00000026272	GO:0005777	peroxisome
Agxt	alanine-glyoxylate aminotransferase	protein coding gene	ENSMUSG00000026272	GO:0005777	peroxisome
Agxt	alanine-glyoxylate aminotransferase	protein coding gene	ENSMUSG00000026272	GO:0005777	peroxisome
Agxt	alanine-glyoxylate aminotransferase	protein coding gene	ENSMUSG00000026272	GO:0008453	alanine-glyoxylate transaminase activity
Agxt	alanine-glyoxylate aminotransferase	protein coding gene	ENSMUSG00000026272	GO:0008453	alanine-glyoxylate transaminase activity
Agxt	alanine-glyoxylate aminotransferase	protein coding gene	ENSMUSG00000026272	GO:0008453	alanine-glyoxylate transaminase activity
Agxt	alanine-glyoxylate aminotransferase	protein coding gene	ENSMUSG00000026272	GO:0008453	alanine-glyoxylate transaminase activity
Agxt	alanine-glyoxylate aminotransferase	protein coding gene	ENSMUSG00000026272	GO:0016597	amino acid binding
Agxt	alanine-glyoxylate aminotransferase	protein coding gene	ENSMUSG00000026272	GO:0016597	amino acid binding
Agxt	alanine-glyoxylate aminotransferase	protein coding gene	ENSMUSG00000026272	GO:0003824	catalytic activity
Agxt	alanine-glyoxylate aminotransferase	protein coding gene	ENSMUSG00000026272	GO:0042802	identical protein binding
Agxt	alanine-glyoxylate aminotransferase	protein coding gene	ENSMUSG00000026272	GO:0042803	protein homodimerization activity
Agxt	alanine-glyoxylate aminotransferase	protein coding gene	ENSMUSG00000026272	GO:0043621	protein self-association
Agxt	alanine-glyoxylate aminotransferase	protein coding gene	ENSMUSG00000026272	GO:0030170	pyridoxal phosphate binding
Agxt	alanine-glyoxylate aminotransferase	protein coding gene	ENSMUSG00000026272	GO:0004760	serine-pyruvate transaminase activity
Agxt	alanine-glyoxylate aminotransferase	protein coding gene	ENSMUSG00000026272	GO:0004760	serine-pyruvate transaminase activity
Agxt	alanine-glyoxylate aminotransferase	protein coding gene	ENSMUSG00000026272	GO:0005102	signaling receptor binding
Agxt	alanine-glyoxylate aminotransferase	protein coding gene	ENSMUSG00000026272	GO:0008483	transaminase activity
Agxt	alanine-glyoxylate aminotransferase	protein coding gene	ENSMUSG00000026272	GO:0016740	transferase activity
Agxt2	alanine-glyoxylate aminotransferase 2	protein coding gene	ENSMUSG00000089678	GO:0019265	glycine biosynthetic process, by transamination of glyoxylate
Agxt2	alanine-glyoxylate aminotransferase 2	protein coding gene	ENSMUSG00000089678	GO:0009436	glyoxylate catabolic process
Agxt2	alanine-glyoxylate aminotransferase 2	protein coding gene	ENSMUSG00000089678	GO:0009436	glyoxylate catabolic process
Agxt2	alanine-glyoxylate aminotransferase 2	protein coding gene	ENSMUSG00000089678	GO:0019481	L-alanine catabolic process, by transamination
Agxt2	alanine-glyoxylate aminotransferase 2	protein coding gene	ENSMUSG00000089678	GO:0019481	L-alanine catabolic process, by transamination
Agxt2	alanine-glyoxylate aminotransferase 2	protein coding gene	ENSMUSG00000089678	GO:0045429	positive regulation of nitric oxide biosynthetic process
Agxt2	alanine-glyoxylate aminotransferase 2	protein coding gene	ENSMUSG00000089678	GO:0045429	positive regulation of nitric oxide biosynthetic process
Agxt2	alanine-glyoxylate aminotransferase 2	protein coding gene	ENSMUSG00000089678	GO:0005739	mitochondrion
Agxt2	alanine-glyoxylate aminotransferase 2	protein coding gene	ENSMUSG00000089678	GO:0005739	mitochondrion
Agxt2	alanine-glyoxylate aminotransferase 2	protein coding gene	ENSMUSG00000089678	GO:0008453	alanine-glyoxylate transaminase activity
Agxt2	alanine-glyoxylate aminotransferase 2	protein coding gene	ENSMUSG00000089678	GO:0016223	beta-alanine-pyruvate transaminase activity
Agxt2	alanine-glyoxylate aminotransferase 2	protein coding gene	ENSMUSG00000089678	GO:0003824	catalytic activity
Agxt2	alanine-glyoxylate aminotransferase 2	protein coding gene	ENSMUSG00000089678	GO:0030170	pyridoxal phosphate binding
Agxt2	alanine-glyoxylate aminotransferase 2	protein coding gene	ENSMUSG00000089678	GO:0047305	(R)-3-amino-2-methylpropionate-pyruvate transaminase activity
Agxt2	alanine-glyoxylate aminotransferase 2	protein coding gene	ENSMUSG00000089678	GO:0008483	transaminase activity
Agxt2	alanine-glyoxylate aminotransferase 2	protein coding gene	ENSMUSG00000089678	GO:0008483	transaminase activity
Agxt2	alanine-glyoxylate aminotransferase 2	protein coding gene	ENSMUSG00000089678	GO:0016740	transferase activity
Agxt2l1	ethanolamine phosphate phospholyase	protein coding gene	ENSMUSG00000019232	GO:0008150	biological_process
Agxt2l1	ethanolamine phosphate phospholyase	protein coding gene	ENSMUSG00000019232	GO:0005739	mitochondrion
Agxt2l1	ethanolamine phosphate phospholyase	protein coding gene	ENSMUSG00000019232	GO:0003824	catalytic activity
Agxt2l1	ethanolamine phosphate phospholyase	protein coding gene	ENSMUSG00000019232	GO:0050459	ethanolamine-phosphate phospho-lyase activity
Agxt2l1	ethanolamine phosphate phospholyase	protein coding gene	ENSMUSG00000019232	GO:0016829	lyase activity
Agxt2l1	ethanolamine phosphate phospholyase	protein coding gene	ENSMUSG00000019232	GO:0030170	pyridoxal phosphate binding
Agxt2l1	ethanolamine phosphate phospholyase	protein coding gene	ENSMUSG00000019232	GO:0008483	transaminase activity
Ahsg	alpha-2-HS-glycoprotein	protein coding gene	ENSMUSG00000022868	GO:0006953	acute-phase response
Ahsg	alpha-2-HS-glycoprotein	protein coding gene	ENSMUSG00000022868	GO:0008584	male gonad development
Ahsg	alpha-2-HS-glycoprotein	protein coding gene	ENSMUSG00000022868	GO:0030502	negative regulation of bone mineralization
Ahsg	alpha-2-HS-glycoprotein	protein coding gene	ENSMUSG00000022868	GO:0030502	negative regulation of bone mineralization
Ahsg	alpha-2-HS-glycoprotein	protein coding gene	ENSMUSG00000022868	GO:0030308	negative regulation of cell growth
Ahsg	alpha-2-HS-glycoprotein	protein coding gene	ENSMUSG00000022868	GO:0010951	negative regulation of endopeptidase activity
Ahsg	alpha-2-HS-glycoprotein	protein coding gene	ENSMUSG00000022868	GO:0046627	negative regulation of insulin receptor signaling pathway
Ahsg	alpha-2-HS-glycoprotein	protein coding gene	ENSMUSG00000022868	GO:0001503	ossification
Ahsg	alpha-2-HS-glycoprotein	protein coding gene	ENSMUSG00000022868	GO:0045780	positive regulation of bone resorption
Ahsg	alpha-2-HS-glycoprotein	protein coding gene	ENSMUSG00000022868	GO:0050766	positive regulation of phagocytosis
Ahsg	alpha-2-HS-glycoprotein	protein coding gene	ENSMUSG00000022868	GO:0065003	protein-containing complex assembly
Ahsg	alpha-2-HS-glycoprotein	protein coding gene	ENSMUSG00000022868	GO:0050727	regulation of inflammatory response
Ahsg	alpha-2-HS-glycoprotein	protein coding gene	ENSMUSG00000022868	GO:0062023	collagen-containing extracellular matrix
Ahsg	alpha-2-HS-glycoprotein	protein coding gene	ENSMUSG00000022868	GO:0005576	extracellular region
Ahsg	alpha-2-HS-glycoprotein	protein coding gene	ENSMUSG00000022868	GO:0005615	extracellular space
Ahsg	alpha-2-HS-glycoprotein	protein coding gene	ENSMUSG00000022868	GO:0005794	Golgi apparatus
Ahsg	alpha-2-HS-glycoprotein	protein coding gene	ENSMUSG00000022868	GO:0032991	protein-containing complex
Ahsg	alpha-2-HS-glycoprotein	protein coding gene	ENSMUSG00000022868	GO:0004869	cysteine-type endopeptidase inhibitor activity
Ahsg	alpha-2-HS-glycoprotein	protein coding gene	ENSMUSG00000022868	GO:0030294	receptor signaling protein tyrosine kinase inhibitor activity
AI182371	expressed sequence AI182371	protein coding gene	ENSMUSG00000035875	GO:0008150	biological_process
AI182371	expressed sequence AI182371	protein coding gene	ENSMUSG00000035875	GO:0005575	cellular_component
AI182371	expressed sequence AI182371	protein coding gene	ENSMUSG00000035875	GO:0003674	molecular_function
AI182371	expressed sequence AI182371	protein coding gene	ENSMUSG00000035875	GO:0008150	biological_process
AI182371	expressed sequence AI182371	protein coding gene	ENSMUSG00000035875	GO:0005575	cellular_component
AI182371	expressed sequence AI182371	protein coding gene	ENSMUSG00000035875	GO:0003674	molecular_function
AI317395	major facilitator superfamily domain containing 4B1	protein coding gene	ENSMUSG00000038522	GO:0008643	carbohydrate transport
AI317395	major facilitator superfamily domain containing 4B1	protein coding gene	ENSMUSG00000038522	GO:0006811	ion transport
AI317395	major facilitator superfamily domain containing 4B1	protein coding gene	ENSMUSG00000038522	GO:0006814	sodium ion transport
AI317395	major facilitator superfamily domain containing 4B1	protein coding gene	ENSMUSG00000038522	GO:0055085	transmembrane transport
AI317395	major facilitator superfamily domain containing 4B1	protein coding gene	ENSMUSG00000038522	GO:0016021	integral component of membrane
AI317395	major facilitator superfamily domain containing 4B1	protein coding gene	ENSMUSG00000038522	GO:0016021	integral component of membrane
AI317395	major facilitator superfamily domain containing 4B1	protein coding gene	ENSMUSG00000038522	GO:0016020	membrane
AI317395	major facilitator superfamily domain containing 4B1	protein coding gene	ENSMUSG00000038522	GO:0005886	plasma membrane
AI317395	major facilitator superfamily domain containing 4B1	protein coding gene	ENSMUSG00000038522	GO:0005355	glucose transmembrane transporter activity
AI317395	major facilitator superfamily domain containing 4B1	protein coding gene	ENSMUSG00000038522	GO:0015293	symporter activity
Akr1c20	aldo-keto reductase family 1, member C20	protein coding gene	ENSMUSG00000054757	GO:0044597	daunorubicin metabolic process
Akr1c20	aldo-keto reductase family 1, member C20	protein coding gene	ENSMUSG00000054757	GO:0044598	doxorubicin metabolic process
Akr1c20	aldo-keto reductase family 1, member C20	protein coding gene	ENSMUSG00000054757	GO:0042448	progesterone metabolic process
Akr1c20	aldo-keto reductase family 1, member C20	protein coding gene	ENSMUSG00000054757	GO:0006693	prostaglandin metabolic process
Akr1c20	aldo-keto reductase family 1, member C20	protein coding gene	ENSMUSG00000054757	GO:0006694	steroid biosynthetic process
Akr1c20	aldo-keto reductase family 1, member C20	protein coding gene	ENSMUSG00000054757	GO:0008202	steroid metabolic process
Akr1c20	aldo-keto reductase family 1, member C20	protein coding gene	ENSMUSG00000054757	GO:0005575	cellular_component
Akr1c20	aldo-keto reductase family 1, member C20	protein coding gene	ENSMUSG00000054757	GO:0008106	alcohol dehydrogenase (NADP+) activity
Akr1c20	aldo-keto reductase family 1, member C20	protein coding gene	ENSMUSG00000054757	GO:0004032	alditol:NADP+ 1-oxidoreductase activity
Akr1c20	aldo-keto reductase family 1, member C20	protein coding gene	ENSMUSG00000054757	GO:0004033	aldo-keto reductase (NADP) activity
Akr1c20	aldo-keto reductase family 1, member C20	protein coding gene	ENSMUSG00000054757	GO:0047023	androsterone dehydrogenase activity
Akr1c20	aldo-keto reductase family 1, member C20	protein coding gene	ENSMUSG00000054757	GO:0047086	ketosteroid monooxygenase activity
Akr1c20	aldo-keto reductase family 1, member C20	protein coding gene	ENSMUSG00000054757	GO:0016491	oxidoreductase activity
Akr1c20	aldo-keto reductase family 1, member C20	protein coding gene	ENSMUSG00000054757	GO:0016229	steroid dehydrogenase activity
Akr1c6	aldo-keto reductase family 1, member C6	protein coding gene	ENSMUSG00000021210	GO:0071395	cellular response to jasmonic acid stimulus
Akr1c6	aldo-keto reductase family 1, member C6	protein coding gene	ENSMUSG00000021210	GO:0044597	daunorubicin metabolic process
Akr1c6	aldo-keto reductase family 1, member C6	protein coding gene	ENSMUSG00000021210	GO:0044597	daunorubicin metabolic process
Akr1c6	aldo-keto reductase family 1, member C6	protein coding gene	ENSMUSG00000021210	GO:0044598	doxorubicin metabolic process
Akr1c6	aldo-keto reductase family 1, member C6	protein coding gene	ENSMUSG00000021210	GO:0044598	doxorubicin metabolic process
Akr1c6	aldo-keto reductase family 1, member C6	protein coding gene	ENSMUSG00000021210	GO:0006629	lipid metabolic process
Akr1c6	aldo-keto reductase family 1, member C6	protein coding gene	ENSMUSG00000021210	GO:0048025	negative regulation of mRNA splicing, via spliceosome
Akr1c6	aldo-keto reductase family 1, member C6	protein coding gene	ENSMUSG00000021210	GO:0055114	oxidation-reduction process
Akr1c6	aldo-keto reductase family 1, member C6	protein coding gene	ENSMUSG00000021210	GO:0055114	oxidation-reduction process
Akr1c6	aldo-keto reductase family 1, member C6	protein coding gene	ENSMUSG00000021210	GO:0042448	progesterone metabolic process
Akr1c6	aldo-keto reductase family 1, member C6	protein coding gene	ENSMUSG00000021210	GO:0006693	prostaglandin metabolic process
Akr1c6	aldo-keto reductase family 1, member C6	protein coding gene	ENSMUSG00000021210	GO:0042493	response to drug
Akr1c6	aldo-keto reductase family 1, member C6	protein coding gene	ENSMUSG00000021210	GO:0043627	response to estrogen
Akr1c6	aldo-keto reductase family 1, member C6	protein coding gene	ENSMUSG00000021210	GO:0006694	steroid biosynthetic process
Akr1c6	aldo-keto reductase family 1, member C6	protein coding gene	ENSMUSG00000021210	GO:0008202	steroid metabolic process
Akr1c6	aldo-keto reductase family 1, member C6	protein coding gene	ENSMUSG00000021210	GO:0008202	steroid metabolic process
Akr1c6	aldo-keto reductase family 1, member C6	protein coding gene	ENSMUSG00000021210	GO:0005737	cytoplasm
Akr1c6	aldo-keto reductase family 1, member C6	protein coding gene	ENSMUSG00000021210	GO:0005634	nucleus
Akr1c6	aldo-keto reductase family 1, member C6	protein coding gene	ENSMUSG00000021210	GO:0047006	17-alpha,20-alpha-dihydroxypregn-4-en-3-one dehydrogenase activity
Akr1c6	aldo-keto reductase family 1, member C6	protein coding gene	ENSMUSG00000021210	GO:0008106	alcohol dehydrogenase (NADP+) activity
Akr1c6	aldo-keto reductase family 1, member C6	protein coding gene	ENSMUSG00000021210	GO:0004032	alditol:NADP+ 1-oxidoreductase activity
Akr1c6	aldo-keto reductase family 1, member C6	protein coding gene	ENSMUSG00000021210	GO:0047023	androsterone dehydrogenase activity
Akr1c6	aldo-keto reductase family 1, member C6	protein coding gene	ENSMUSG00000021210	GO:0047023	androsterone dehydrogenase activity
Akr1c6	aldo-keto reductase family 1, member C6	protein coding gene	ENSMUSG00000021210	GO:0004303	estradiol 17-beta-dehydrogenase activity
Akr1c6	aldo-keto reductase family 1, member C6	protein coding gene	ENSMUSG00000021210	GO:0047086	ketosteroid monooxygenase activity
Akr1c6	aldo-keto reductase family 1, member C6	protein coding gene	ENSMUSG00000021210	GO:0016491	oxidoreductase activity
Akr1c6	aldo-keto reductase family 1, member C6	protein coding gene	ENSMUSG00000021210	GO:0016655	oxidoreductase activity, acting on NAD(P)H, quinone or similar compound as acceptor
Akr1c6	aldo-keto reductase family 1, member C6	protein coding gene	ENSMUSG00000021210	GO:0001758	retinal dehydrogenase activity
Akr1c6	aldo-keto reductase family 1, member C6	protein coding gene	ENSMUSG00000021210	GO:0016229	steroid dehydrogenase activity
Akr1c6	aldo-keto reductase family 1, member C6	protein coding gene	ENSMUSG00000021210	GO:0047045	testosterone 17-beta-dehydrogenase (NADP+) activity
Akr1d1	aldo-keto reductase family 1, member D1	protein coding gene	ENSMUSG00000038641	GO:0008209	androgen metabolic process
Akr1d1	aldo-keto reductase family 1, member D1	protein coding gene	ENSMUSG00000038641	GO:0008209	androgen metabolic process
Akr1d1	aldo-keto reductase family 1, member D1	protein coding gene	ENSMUSG00000038641	GO:0006699	bile acid biosynthetic process
Akr1d1	aldo-keto reductase family 1, member D1	protein coding gene	ENSMUSG00000038641	GO:0030573	bile acid catabolic process
Akr1d1	aldo-keto reductase family 1, member D1	protein coding gene	ENSMUSG00000038641	GO:0008207	C21-steroid hormone metabolic process
Akr1d1	aldo-keto reductase family 1, member D1	protein coding gene	ENSMUSG00000038641	GO:0006707	cholesterol catabolic process
Akr1d1	aldo-keto reductase family 1, member D1	protein coding gene	ENSMUSG00000038641	GO:0007586	digestion
Akr1d1	aldo-keto reductase family 1, member D1	protein coding gene	ENSMUSG00000038641	GO:0016042	lipid catabolic process
Akr1d1	aldo-keto reductase family 1, member D1	protein coding gene	ENSMUSG00000038641	GO:0006629	lipid metabolic process
Akr1d1	aldo-keto reductase family 1, member D1	protein coding gene	ENSMUSG00000038641	GO:0055114	oxidation-reduction process
Akr1d1	aldo-keto reductase family 1, member D1	protein coding gene	ENSMUSG00000038641	GO:0008202	steroid metabolic process
Akr1d1	aldo-keto reductase family 1, member D1	protein coding gene	ENSMUSG00000038641	GO:0005737	cytoplasm
Akr1d1	aldo-keto reductase family 1, member D1	protein coding gene	ENSMUSG00000038641	GO:0005829	cytosol
Akr1d1	aldo-keto reductase family 1, member D1	protein coding gene	ENSMUSG00000038641	GO:0047568	3-oxo-5-beta-steroid 4-dehydrogenase activity
Akr1d1	aldo-keto reductase family 1, member D1	protein coding gene	ENSMUSG00000038641	GO:0008106	alcohol dehydrogenase (NADP+) activity
Akr1d1	aldo-keto reductase family 1, member D1	protein coding gene	ENSMUSG00000038641	GO:0004032	alditol:NADP+ 1-oxidoreductase activity
Akr1d1	aldo-keto reductase family 1, member D1	protein coding gene	ENSMUSG00000038641	GO:0047787	delta4-3-oxosteroid 5beta-reductase activity
Akr1d1	aldo-keto reductase family 1, member D1	protein coding gene	ENSMUSG00000038641	GO:0047086	ketosteroid monooxygenase activity
Akr1d1	aldo-keto reductase family 1, member D1	protein coding gene	ENSMUSG00000038641	GO:0016491	oxidoreductase activity
Akr1d1	aldo-keto reductase family 1, member D1	protein coding gene	ENSMUSG00000038641	GO:0016229	steroid dehydrogenase activity
Alb	albumin	protein coding gene	ENSMUSG00000029368	GO:0009267	cellular response to starvation
Alb	albumin	protein coding gene	ENSMUSG00000029368	GO:0019836	hemolysis by symbiont of host erythrocytes
Alb	albumin	protein coding gene	ENSMUSG00000029368	GO:0051659	maintenance of mitochondrion location
Alb	albumin	protein coding gene	ENSMUSG00000029368	GO:0043066	negative regulation of apoptotic process
Alb	albumin	protein coding gene	ENSMUSG00000029368	GO:0046010	positive regulation of circadian sleep/wake cycle, non-REM sleep
Alb	albumin	protein coding gene	ENSMUSG00000029368	GO:0005604	basement membrane
Alb	albumin	protein coding gene	ENSMUSG00000029368	GO:0005737	cytoplasm
Alb	albumin	protein coding gene	ENSMUSG00000029368	GO:0005737	cytoplasm
Alb	albumin	protein coding gene	ENSMUSG00000029368	GO:0005783	endoplasmic reticulum
Alb	albumin	protein coding gene	ENSMUSG00000029368	GO:0070062	extracellular exosome
Alb	albumin	protein coding gene	ENSMUSG00000029368	GO:0005576	extracellular region
Alb	albumin	protein coding gene	ENSMUSG00000029368	GO:0005576	extracellular region
Alb	albumin	protein coding gene	ENSMUSG00000029368	GO:0005615	extracellular space
Alb	albumin	protein coding gene	ENSMUSG00000029368	GO:0005615	extracellular space
Alb	albumin	protein coding gene	ENSMUSG00000029368	GO:0005615	extracellular space
Alb	albumin	protein coding gene	ENSMUSG00000029368	GO:0005794	Golgi apparatus
Alb	albumin	protein coding gene	ENSMUSG00000029368	GO:0043209	myelin sheath
Alb	albumin	protein coding gene	ENSMUSG00000029368	GO:0032991	protein-containing complex
Alb	albumin	protein coding gene	ENSMUSG00000029368	GO:0051087	chaperone binding
Alb	albumin	protein coding gene	ENSMUSG00000029368	GO:0003677	DNA binding
Alb	albumin	protein coding gene	ENSMUSG00000029368	GO:0008144	drug binding
Alb	albumin	protein coding gene	ENSMUSG00000029368	GO:0008144	drug binding
Alb	albumin	protein coding gene	ENSMUSG00000029368	GO:0019899	enzyme binding
Alb	albumin	protein coding gene	ENSMUSG00000029368	GO:0005504	fatty acid binding
Alb	albumin	protein coding gene	ENSMUSG00000029368	GO:0005504	fatty acid binding
Alb	albumin	protein coding gene	ENSMUSG00000029368	GO:0042802	identical protein binding
Alb	albumin	protein coding gene	ENSMUSG00000029368	GO:0008289	lipid binding
Alb	albumin	protein coding gene	ENSMUSG00000029368	GO:0046872	metal ion binding
Alb	albumin	protein coding gene	ENSMUSG00000029368	GO:0019825	oxygen binding
Alb	albumin	protein coding gene	ENSMUSG00000029368	GO:0030170	pyridoxal phosphate binding
Alb	albumin	protein coding gene	ENSMUSG00000029368	GO:0015643	toxic substance binding
Alb	albumin	protein coding gene	ENSMUSG00000029368	GO:0008270	zinc ion binding
Aldh1l1	aldehyde dehydrogenase 1 family, member L1	protein coding gene	ENSMUSG00000030088	GO:0009258	10-formyltetrahydrofolate catabolic process
Aldh1l1	aldehyde dehydrogenase 1 family, member L1	protein coding gene	ENSMUSG00000030088	GO:0009058	biosynthetic process
Aldh1l1	aldehyde dehydrogenase 1 family, member L1	protein coding gene	ENSMUSG00000030088	GO:0006730	one-carbon metabolic process
Aldh1l1	aldehyde dehydrogenase 1 family, member L1	protein coding gene	ENSMUSG00000030088	GO:0006730	one-carbon metabolic process
Aldh1l1	aldehyde dehydrogenase 1 family, member L1	protein coding gene	ENSMUSG00000030088	GO:0055114	oxidation-reduction process
Aldh1l1	aldehyde dehydrogenase 1 family, member L1	protein coding gene	ENSMUSG00000030088	GO:0055114	oxidation-reduction process
Aldh1l1	aldehyde dehydrogenase 1 family, member L1	protein coding gene	ENSMUSG00000030088	GO:0005737	cytoplasm
Aldh1l1	aldehyde dehydrogenase 1 family, member L1	protein coding gene	ENSMUSG00000030088	GO:0005737	cytoplasm
Aldh1l1	aldehyde dehydrogenase 1 family, member L1	protein coding gene	ENSMUSG00000030088	GO:0005829	cytosol
Aldh1l1	aldehyde dehydrogenase 1 family, member L1	protein coding gene	ENSMUSG00000030088	GO:0005739	mitochondrion
Aldh1l1	aldehyde dehydrogenase 1 family, member L1	protein coding gene	ENSMUSG00000030088	GO:0032991	protein-containing complex
Aldh1l1	aldehyde dehydrogenase 1 family, member L1	protein coding gene	ENSMUSG00000030088	GO:0004029	aldehyde dehydrogenase (NAD) activity
Aldh1l1	aldehyde dehydrogenase 1 family, member L1	protein coding gene	ENSMUSG00000030088	GO:0004029	aldehyde dehydrogenase (NAD) activity
Aldh1l1	aldehyde dehydrogenase 1 family, member L1	protein coding gene	ENSMUSG00000030088	GO:0033721	aldehyde dehydrogenase (NADP+) activity
Aldh1l1	aldehyde dehydrogenase 1 family, member L1	protein coding gene	ENSMUSG00000030088	GO:0004030	aldehyde dehydrogenase [NAD(P)+] activity
Aldh1l1	aldehyde dehydrogenase 1 family, member L1	protein coding gene	ENSMUSG00000030088	GO:0003824	catalytic activity
Aldh1l1	aldehyde dehydrogenase 1 family, member L1	protein coding gene	ENSMUSG00000030088	GO:0016155	formyltetrahydrofolate dehydrogenase activity
Aldh1l1	aldehyde dehydrogenase 1 family, member L1	protein coding gene	ENSMUSG00000030088	GO:0016155	formyltetrahydrofolate dehydrogenase activity
Aldh1l1	aldehyde dehydrogenase 1 family, member L1	protein coding gene	ENSMUSG00000030088	GO:0016742	hydroxymethyl-, formyl- and related transferase activity
Aldh1l1	aldehyde dehydrogenase 1 family, member L1	protein coding gene	ENSMUSG00000030088	GO:0016491	oxidoreductase activity
Aldh1l1	aldehyde dehydrogenase 1 family, member L1	protein coding gene	ENSMUSG00000030088	GO:0016491	oxidoreductase activity
Aldh1l1	aldehyde dehydrogenase 1 family, member L1	protein coding gene	ENSMUSG00000030088	GO:0016620	oxidoreductase activity, acting on the aldehyde or oxo group of donors, NAD or NADP as acceptor
Aldh1l1	aldehyde dehydrogenase 1 family, member L1	protein coding gene	ENSMUSG00000030088	GO:0005515	protein binding
Aldh1l1	aldehyde dehydrogenase 1 family, member L1	protein coding gene	ENSMUSG00000030088	GO:0044877	protein-containing complex binding
Aldh8a1	aldehyde dehydrogenase 8 family, member A1	protein coding gene	ENSMUSG00000037542	GO:0042904	9-cis-retinoic acid biosynthetic process
Aldh8a1	aldehyde dehydrogenase 8 family, member A1	protein coding gene	ENSMUSG00000037542	GO:0055114	oxidation-reduction process
Aldh8a1	aldehyde dehydrogenase 8 family, member A1	protein coding gene	ENSMUSG00000037542	GO:0055114	oxidation-reduction process
Aldh8a1	aldehyde dehydrogenase 8 family, member A1	protein coding gene	ENSMUSG00000037542	GO:0042574	retinal metabolic process
Aldh8a1	aldehyde dehydrogenase 8 family, member A1	protein coding gene	ENSMUSG00000037542	GO:0042574	retinal metabolic process
Aldh8a1	aldehyde dehydrogenase 8 family, member A1	protein coding gene	ENSMUSG00000037542	GO:0042573	retinoic acid metabolic process
Aldh8a1	aldehyde dehydrogenase 8 family, member A1	protein coding gene	ENSMUSG00000037542	GO:0005737	cytoplasm
Aldh8a1	aldehyde dehydrogenase 8 family, member A1	protein coding gene	ENSMUSG00000037542	GO:0005622	intracellular
Aldh8a1	aldehyde dehydrogenase 8 family, member A1	protein coding gene	ENSMUSG00000037542	GO:0016491	oxidoreductase activity
Aldh8a1	aldehyde dehydrogenase 8 family, member A1	protein coding gene	ENSMUSG00000037542	GO:0016491	oxidoreductase activity
Aldh8a1	aldehyde dehydrogenase 8 family, member A1	protein coding gene	ENSMUSG00000037542	GO:0016620	oxidoreductase activity, acting on the aldehyde or oxo group of donors, NAD or NADP as acceptor
Aldh8a1	aldehyde dehydrogenase 8 family, member A1	protein coding gene	ENSMUSG00000037542	GO:0001758	retinal dehydrogenase activity
Aldh8a1	aldehyde dehydrogenase 8 family, member A1	protein coding gene	ENSMUSG00000037542	GO:0001758	retinal dehydrogenase activity
Aldh8a1	aldehyde dehydrogenase 8 family, member A1	protein coding gene	ENSMUSG00000037542	GO:0001758	retinal dehydrogenase activity
Aldob	aldolase B, fructose-bisphosphate	protein coding gene	ENSMUSG00000028307	GO:0030388	fructose 1,6-bisphosphate metabolic process
Aldob	aldolase B, fructose-bisphosphate	protein coding gene	ENSMUSG00000028307	GO:0061624	fructose catabolic process to hydroxyacetone phosphate and glyceraldehyde-3-phosphate
Aldob	aldolase B, fructose-bisphosphate	protein coding gene	ENSMUSG00000028307	GO:0006000	fructose metabolic process
Aldob	aldolase B, fructose-bisphosphate	protein coding gene	ENSMUSG00000028307	GO:0006096	glycolytic process
Aldob	aldolase B, fructose-bisphosphate	protein coding gene	ENSMUSG00000028307	GO:0006096	glycolytic process
Aldob	aldolase B, fructose-bisphosphate	protein coding gene	ENSMUSG00000028307	GO:0061625	glycolytic process through fructose-1-phosphate
Aldob	aldolase B, fructose-bisphosphate	protein coding gene	ENSMUSG00000028307	GO:0061615	glycolytic process through fructose-6-phosphate
Aldob	aldolase B, fructose-bisphosphate	protein coding gene	ENSMUSG00000028307	GO:0006116	NADH oxidation
Aldob	aldolase B, fructose-bisphosphate	protein coding gene	ENSMUSG00000028307	GO:0032781	positive regulation of ATPase activity
Aldob	aldolase B, fructose-bisphosphate	protein coding gene	ENSMUSG00000028307	GO:0043434	response to peptide hormone
Aldob	aldolase B, fructose-bisphosphate	protein coding gene	ENSMUSG00000028307	GO:0010043	response to zinc ion
Aldob	aldolase B, fructose-bisphosphate	protein coding gene	ENSMUSG00000028307	GO:0070072	vacuolar proton-transporting V-type ATPase complex assembly
Aldob	aldolase B, fructose-bisphosphate	protein coding gene	ENSMUSG00000028307	GO:0034451	centriolar satellite
Aldob	aldolase B, fructose-bisphosphate	protein coding gene	ENSMUSG00000028307	GO:0005737	cytoplasm
Aldob	aldolase B, fructose-bisphosphate	protein coding gene	ENSMUSG00000028307	GO:0005856	cytoskeleton
Aldob	aldolase B, fructose-bisphosphate	protein coding gene	ENSMUSG00000028307	GO:0005829	cytosol
Aldob	aldolase B, fructose-bisphosphate	protein coding gene	ENSMUSG00000028307	GO:0043231	intracellular membrane-bounded organelle
Aldob	aldolase B, fructose-bisphosphate	protein coding gene	ENSMUSG00000028307	GO:0005764	lysosome
Aldob	aldolase B, fructose-bisphosphate	protein coding gene	ENSMUSG00000028307	GO:0005815	microtubule organizing center
Aldob	aldolase B, fructose-bisphosphate	protein coding gene	ENSMUSG00000028307	GO:0005634	nucleus
Aldob	aldolase B, fructose-bisphosphate	protein coding gene	ENSMUSG00000028307	GO:0048471	perinuclear region of cytoplasm
Aldob	aldolase B, fructose-bisphosphate	protein coding gene	ENSMUSG00000028307	GO:0005886	plasma membrane
Aldob	aldolase B, fructose-bisphosphate	protein coding gene	ENSMUSG00000028307	GO:0030867	rough endoplasmic reticulum membrane
Aldob	aldolase B, fructose-bisphosphate	protein coding gene	ENSMUSG00000028307	GO:0030868	smooth endoplasmic reticulum membrane
Aldob	aldolase B, fructose-bisphosphate	protein coding gene	ENSMUSG00000028307	GO:0051117	ATPase binding
Aldob	aldolase B, fructose-bisphosphate	protein coding gene	ENSMUSG00000028307	GO:0003824	catalytic activity
Aldob	aldolase B, fructose-bisphosphate	protein coding gene	ENSMUSG00000028307	GO:0008092	cytoskeletal protein binding
Aldob	aldolase B, fructose-bisphosphate	protein coding gene	ENSMUSG00000028307	GO:0061609	fructose-1-phosphate aldolase activity
Aldob	aldolase B, fructose-bisphosphate	protein coding gene	ENSMUSG00000028307	GO:0061609	fructose-1-phosphate aldolase activity
Aldob	aldolase B, fructose-bisphosphate	protein coding gene	ENSMUSG00000028307	GO:0070061	fructose binding
Aldob	aldolase B, fructose-bisphosphate	protein coding gene	ENSMUSG00000028307	GO:0004332	fructose-bisphosphate aldolase activity
Aldob	aldolase B, fructose-bisphosphate	protein coding gene	ENSMUSG00000028307	GO:0004332	fructose-bisphosphate aldolase activity
Aldob	aldolase B, fructose-bisphosphate	protein coding gene	ENSMUSG00000028307	GO:0004332	fructose-bisphosphate aldolase activity
Aldob	aldolase B, fructose-bisphosphate	protein coding gene	ENSMUSG00000028307	GO:0004332	fructose-bisphosphate aldolase activity
Aldob	aldolase B, fructose-bisphosphate	protein coding gene	ENSMUSG00000028307	GO:0042802	identical protein binding
Aldob	aldolase B, fructose-bisphosphate	protein coding gene	ENSMUSG00000028307	GO:0016829	lyase activity
Aldob	aldolase B, fructose-bisphosphate	protein coding gene	ENSMUSG00000028307	GO:0031210	phosphatidylcholine binding
Ambp	alpha 1 microglobulin/bikunin	protein coding gene	ENSMUSG00000028356	GO:0010466	negative regulation of peptidase activity
Ambp	alpha 1 microglobulin/bikunin	protein coding gene	ENSMUSG00000028356	GO:0030163	protein catabolic process
Ambp	alpha 1 microglobulin/bikunin	protein coding gene	ENSMUSG00000028356	GO:0018298	protein-chromophore linkage
Ambp	alpha 1 microglobulin/bikunin	protein coding gene	ENSMUSG00000028356	GO:0051604	protein maturation
Ambp	alpha 1 microglobulin/bikunin	protein coding gene	ENSMUSG00000028356	GO:0009986	cell surface
Ambp	alpha 1 microglobulin/bikunin	protein coding gene	ENSMUSG00000028356	GO:0009986	cell surface
Ambp	alpha 1 microglobulin/bikunin	protein coding gene	ENSMUSG00000028356	GO:0005576	extracellular region
Ambp	alpha 1 microglobulin/bikunin	protein coding gene	ENSMUSG00000028356	GO:0005615	extracellular space
Ambp	alpha 1 microglobulin/bikunin	protein coding gene	ENSMUSG00000028356	GO:0043231	intracellular membrane-bounded organelle
Ambp	alpha 1 microglobulin/bikunin	protein coding gene	ENSMUSG00000028356	GO:0005886	plasma membrane
Ambp	alpha 1 microglobulin/bikunin	protein coding gene	ENSMUSG00000028356	GO:0005886	plasma membrane
Ambp	alpha 1 microglobulin/bikunin	protein coding gene	ENSMUSG00000028356	GO:0020037	heme binding
Ambp	alpha 1 microglobulin/bikunin	protein coding gene	ENSMUSG00000028356	GO:0019862	IgA binding
Ambp	alpha 1 microglobulin/bikunin	protein coding gene	ENSMUSG00000028356	GO:0030414	peptidase inhibitor activity
Ambp	alpha 1 microglobulin/bikunin	protein coding gene	ENSMUSG00000028356	GO:0042803	protein homodimerization activity
Ambp	alpha 1 microglobulin/bikunin	protein coding gene	ENSMUSG00000028356	GO:0004867	serine-type endopeptidase inhibitor activity
Ambp	alpha 1 microglobulin/bikunin	protein coding gene	ENSMUSG00000028356	GO:0004867	serine-type endopeptidase inhibitor activity
Amdhd1	amidohydrolase domain containing 1	protein coding gene	ENSMUSG00000015890	GO:0019556	histidine catabolic process to glutamate and formamide
Amdhd1	amidohydrolase domain containing 1	protein coding gene	ENSMUSG00000015890	GO:0006547	histidine metabolic process
Amdhd1	amidohydrolase domain containing 1	protein coding gene	ENSMUSG00000015890	GO:0005737	cytoplasm
Amdhd1	amidohydrolase domain containing 1	protein coding gene	ENSMUSG00000015890	GO:0016787	hydrolase activity
Amdhd1	amidohydrolase domain containing 1	protein coding gene	ENSMUSG00000015890	GO:0016787	hydrolase activity
Amdhd1	amidohydrolase domain containing 1	protein coding gene	ENSMUSG00000015890	GO:0016810	hydrolase activity, acting on carbon-nitrogen (but not peptide) bonds
Amdhd1	amidohydrolase domain containing 1	protein coding gene	ENSMUSG00000015890	GO:0016812	hydrolase activity, acting on carbon-nitrogen (but not peptide) bonds, in cyclic amides
Amdhd1	amidohydrolase domain containing 1	protein coding gene	ENSMUSG00000015890	GO:0050480	imidazolonepropionase activity
Amdhd1	amidohydrolase domain containing 1	protein coding gene	ENSMUSG00000015890	GO:0046872	metal ion binding
Amy1	amylase 1, salivary	protein coding gene	ENSMUSG00000074264	GO:0016052	carbohydrate catabolic process
Amy1	amylase 1, salivary	protein coding gene	ENSMUSG00000074264	GO:0005975	carbohydrate metabolic process
Amy1	amylase 1, salivary	protein coding gene	ENSMUSG00000074264	GO:0005975	carbohydrate metabolic process
Amy1	amylase 1, salivary	protein coding gene	ENSMUSG00000074264	GO:0008152	metabolic process
Amy1	amylase 1, salivary	protein coding gene	ENSMUSG00000074264	GO:0009617	response to bacterium
Amy1	amylase 1, salivary	protein coding gene	ENSMUSG00000074264	GO:0005576	extracellular region
Amy1	amylase 1, salivary	protein coding gene	ENSMUSG00000074264	GO:0005615	extracellular space
Amy1	amylase 1, salivary	protein coding gene	ENSMUSG00000074264	GO:0005615	extracellular space
Amy1	amylase 1, salivary	protein coding gene	ENSMUSG00000074264	GO:0005615	extracellular space
Amy1	amylase 1, salivary	protein coding gene	ENSMUSG00000074264	GO:0004556	alpha-amylase activity
Amy1	amylase 1, salivary	protein coding gene	ENSMUSG00000074264	GO:0016160	amylase activity
Amy1	amylase 1, salivary	protein coding gene	ENSMUSG00000074264	GO:0005509	calcium ion binding
Amy1	amylase 1, salivary	protein coding gene	ENSMUSG00000074264	GO:0003824	catalytic activity
Amy1	amylase 1, salivary	protein coding gene	ENSMUSG00000074264	GO:0043169	cation binding
Amy1	amylase 1, salivary	protein coding gene	ENSMUSG00000074264	GO:0031404	chloride ion binding
Amy1	amylase 1, salivary	protein coding gene	ENSMUSG00000074264	GO:0016787	hydrolase activity
Amy1	amylase 1, salivary	protein coding gene	ENSMUSG00000074264	GO:0016798	hydrolase activity, acting on glycosyl bonds
Amy1	amylase 1, salivary	protein coding gene	ENSMUSG00000074264	GO:0046872	metal ion binding
Ang	angiogenin, ribonuclease, RNase A family, 5	protein coding gene	ENSMUSG00000072115	GO:0032431	activation of phospholipase A2 activity
Ang	angiogenin, ribonuclease, RNase A family, 5	protein coding gene	ENSMUSG00000072115	GO:0007202	activation of phospholipase C activity
Ang	angiogenin, ribonuclease, RNase A family, 5	protein coding gene	ENSMUSG00000072115	GO:0032148	activation of protein kinase B activity
Ang	angiogenin, ribonuclease, RNase A family, 5	protein coding gene	ENSMUSG00000072115	GO:0001525	angiogenesis
Ang	angiogenin, ribonuclease, RNase A family, 5	protein coding gene	ENSMUSG00000072115	GO:0030154	cell differentiation
Ang	angiogenin, ribonuclease, RNase A family, 5	protein coding gene	ENSMUSG00000072115	GO:0016477	cell migration
Ang	angiogenin, ribonuclease, RNase A family, 5	protein coding gene	ENSMUSG00000072115	GO:0007417	central nervous system development
Ang	angiogenin, ribonuclease, RNase A family, 5	protein coding gene	ENSMUSG00000072115	GO:0006651	diacylglycerol biosynthetic process
Ang	angiogenin, ribonuclease, RNase A family, 5	protein coding gene	ENSMUSG00000072115	GO:0007275	multicellular organism development
Ang	angiogenin, ribonuclease, RNase A family, 5	protein coding gene	ENSMUSG00000072115	GO:0048662	negative regulation of smooth muscle cell proliferation
Ang	angiogenin, ribonuclease, RNase A family, 5	protein coding gene	ENSMUSG00000072115	GO:0017148	negative regulation of translation
Ang	angiogenin, ribonuclease, RNase A family, 5	protein coding gene	ENSMUSG00000072115	GO:0001938	positive regulation of endothelial cell proliferation
Ang	angiogenin, ribonuclease, RNase A family, 5	protein coding gene	ENSMUSG00000072115	GO:0042327	positive regulation of phosphorylation
Ang	angiogenin, ribonuclease, RNase A family, 5	protein coding gene	ENSMUSG00000072115	GO:0050714	positive regulation of protein secretion
Ang	angiogenin, ribonuclease, RNase A family, 5	protein coding gene	ENSMUSG00000072115	GO:0009725	response to hormone
Ang	angiogenin, ribonuclease, RNase A family, 5	protein coding gene	ENSMUSG00000072115	GO:0001666	response to hypoxia
Ang	angiogenin, ribonuclease, RNase A family, 5	protein coding gene	ENSMUSG00000072115	GO:0009303	rRNA transcription
Ang	angiogenin, ribonuclease, RNase A family, 5	protein coding gene	ENSMUSG00000072115	GO:0032311	angiogenin-PRI complex
Ang	angiogenin, ribonuclease, RNase A family, 5	protein coding gene	ENSMUSG00000072115	GO:0005604	basement membrane
Ang	angiogenin, ribonuclease, RNase A family, 5	protein coding gene	ENSMUSG00000072115	GO:0031410	cytoplasmic vesicle
Ang	angiogenin, ribonuclease, RNase A family, 5	protein coding gene	ENSMUSG00000072115	GO:0005576	extracellular region
Ang	angiogenin, ribonuclease, RNase A family, 5	protein coding gene	ENSMUSG00000072115	GO:0005615	extracellular space
Ang	angiogenin, ribonuclease, RNase A family, 5	protein coding gene	ENSMUSG00000072115	GO:0030426	growth cone
Ang	angiogenin, ribonuclease, RNase A family, 5	protein coding gene	ENSMUSG00000072115	GO:0043025	neuronal cell body
Ang	angiogenin, ribonuclease, RNase A family, 5	protein coding gene	ENSMUSG00000072115	GO:0005634	nucleus
Ang	angiogenin, ribonuclease, RNase A family, 5	protein coding gene	ENSMUSG00000072115	GO:0003779	actin binding
Ang	angiogenin, ribonuclease, RNase A family, 5	protein coding gene	ENSMUSG00000072115	GO:0005507	copper ion binding
Ang	angiogenin, ribonuclease, RNase A family, 5	protein coding gene	ENSMUSG00000072115	GO:0003677	DNA binding
Ang	angiogenin, ribonuclease, RNase A family, 5	protein coding gene	ENSMUSG00000072115	GO:0004519	endonuclease activity
Ang	angiogenin, ribonuclease, RNase A family, 5	protein coding gene	ENSMUSG00000072115	GO:0008201	heparin binding
Ang	angiogenin, ribonuclease, RNase A family, 5	protein coding gene	ENSMUSG00000072115	GO:0016787	hydrolase activity
Ang	angiogenin, ribonuclease, RNase A family, 5	protein coding gene	ENSMUSG00000072115	GO:0004518	nuclease activity
Ang	angiogenin, ribonuclease, RNase A family, 5	protein coding gene	ENSMUSG00000072115	GO:0003676	nucleic acid binding
Ang	angiogenin, ribonuclease, RNase A family, 5	protein coding gene	ENSMUSG00000072115	GO:0042277	peptide binding
Ang	angiogenin, ribonuclease, RNase A family, 5	protein coding gene	ENSMUSG00000072115	GO:0042803	protein homodimerization activity
Ang	angiogenin, ribonuclease, RNase A family, 5	protein coding gene	ENSMUSG00000072115	GO:0004540	ribonuclease activity
Ang	angiogenin, ribonuclease, RNase A family, 5	protein coding gene	ENSMUSG00000072115	GO:0004540	ribonuclease activity
Ang	angiogenin, ribonuclease, RNase A family, 5	protein coding gene	ENSMUSG00000072115	GO:0004540	ribonuclease activity
Ang	angiogenin, ribonuclease, RNase A family, 5	protein coding gene	ENSMUSG00000072115	GO:0003723	RNA binding
Ang	angiogenin, ribonuclease, RNase A family, 5	protein coding gene	ENSMUSG00000072115	GO:0005102	signaling receptor binding
Angptl3	angiopoietin-like 3	protein coding gene	ENSMUSG00000028553	GO:0055090	acylglycerol homeostasis
Angptl3	angiopoietin-like 3	protein coding gene	ENSMUSG00000028553	GO:0055090	acylglycerol homeostasis
Angptl3	angiopoietin-like 3	protein coding gene	ENSMUSG00000028553	GO:0001525	angiogenesis
Angptl3	angiopoietin-like 3	protein coding gene	ENSMUSG00000028553	GO:0048844	artery morphogenesis
Angptl3	angiopoietin-like 3	protein coding gene	ENSMUSG00000028553	GO:0007155	cell adhesion
Angptl3	angiopoietin-like 3	protein coding gene	ENSMUSG00000028553	GO:0007160	cell-matrix adhesion
Angptl3	angiopoietin-like 3	protein coding gene	ENSMUSG00000028553	GO:0042632	cholesterol homeostasis
Angptl3	angiopoietin-like 3	protein coding gene	ENSMUSG00000028553	GO:0042632	cholesterol homeostasis
Angptl3	angiopoietin-like 3	protein coding gene	ENSMUSG00000028553	GO:0008203	cholesterol metabolic process
Angptl3	angiopoietin-like 3	protein coding gene	ENSMUSG00000028553	GO:0006631	fatty acid metabolic process
Angptl3	angiopoietin-like 3	protein coding gene	ENSMUSG00000028553	GO:0006071	glycerol metabolic process
Angptl3	angiopoietin-like 3	protein coding gene	ENSMUSG00000028553	GO:0055088	lipid homeostasis
Angptl3	angiopoietin-like 3	protein coding gene	ENSMUSG00000028553	GO:0006629	lipid metabolic process
Angptl3	angiopoietin-like 3	protein coding gene	ENSMUSG00000028553	GO:0019915	lipid storage
Angptl3	angiopoietin-like 3	protein coding gene	ENSMUSG00000028553	GO:0051005	negative regulation of lipoprotein lipase activity
Angptl3	angiopoietin-like 3	protein coding gene	ENSMUSG00000028553	GO:0010519	negative regulation of phospholipase activity
Angptl3	angiopoietin-like 3	protein coding gene	ENSMUSG00000028553	GO:0010519	negative regulation of phospholipase activity
Angptl3	angiopoietin-like 3	protein coding gene	ENSMUSG00000028553	GO:0009395	phospholipid catabolic process
Angptl3	angiopoietin-like 3	protein coding gene	ENSMUSG00000028553	GO:0055091	phospholipid homeostasis
Angptl3	angiopoietin-like 3	protein coding gene	ENSMUSG00000028553	GO:0055091	phospholipid homeostasis
Angptl3	angiopoietin-like 3	protein coding gene	ENSMUSG00000028553	GO:0006644	phospholipid metabolic process
Angptl3	angiopoietin-like 3	protein coding gene	ENSMUSG00000028553	GO:0045766	positive regulation of angiogenesis
Angptl3	angiopoietin-like 3	protein coding gene	ENSMUSG00000028553	GO:0030335	positive regulation of cell migration
Angptl3	angiopoietin-like 3	protein coding gene	ENSMUSG00000028553	GO:0050996	positive regulation of lipid catabolic process
Angptl3	angiopoietin-like 3	protein coding gene	ENSMUSG00000028553	GO:0045834	positive regulation of lipid metabolic process
Angptl3	angiopoietin-like 3	protein coding gene	ENSMUSG00000028553	GO:0007165	signal transduction
Angptl3	angiopoietin-like 3	protein coding gene	ENSMUSG00000028553	GO:0070328	triglyceride homeostasis
Angptl3	angiopoietin-like 3	protein coding gene	ENSMUSG00000028553	GO:0070328	triglyceride homeostasis
Angptl3	angiopoietin-like 3	protein coding gene	ENSMUSG00000028553	GO:0006641	triglyceride metabolic process
Angptl3	angiopoietin-like 3	protein coding gene	ENSMUSG00000028553	GO:0042995	cell projection
Angptl3	angiopoietin-like 3	protein coding gene	ENSMUSG00000028553	GO:0009986	cell surface
Angptl3	angiopoietin-like 3	protein coding gene	ENSMUSG00000028553	GO:0009986	cell surface
Angptl3	angiopoietin-like 3	protein coding gene	ENSMUSG00000028553	GO:0005769	early endosome
Angptl3	angiopoietin-like 3	protein coding gene	ENSMUSG00000028553	GO:0005576	extracellular region
Angptl3	angiopoietin-like 3	protein coding gene	ENSMUSG00000028553	GO:0005615	extracellular space
Angptl3	angiopoietin-like 3	protein coding gene	ENSMUSG00000028553	GO:0005794	Golgi apparatus
Angptl3	angiopoietin-like 3	protein coding gene	ENSMUSG00000028553	GO:0004857	enzyme inhibitor activity
Angptl3	angiopoietin-like 3	protein coding gene	ENSMUSG00000028553	GO:0008083	growth factor activity
Angptl3	angiopoietin-like 3	protein coding gene	ENSMUSG00000028553	GO:0008201	heparin binding
Angptl3	angiopoietin-like 3	protein coding gene	ENSMUSG00000028553	GO:0005178	integrin binding
Angptl3	angiopoietin-like 3	protein coding gene	ENSMUSG00000028553	GO:0004859	phospholipase inhibitor activity
Anks4b	ankyrin repeat and sterile alpha motif domain containing 4B	protein coding gene	ENSMUSG00000030909	GO:1904970	brush border assembly
Anks4b	ankyrin repeat and sterile alpha motif domain containing 4B	protein coding gene	ENSMUSG00000030909	GO:0030154	cell differentiation
Anks4b	ankyrin repeat and sterile alpha motif domain containing 4B	protein coding gene	ENSMUSG00000030909	GO:0034622	cellular protein-containing complex assembly
Anks4b	ankyrin repeat and sterile alpha motif domain containing 4B	protein coding gene	ENSMUSG00000030909	GO:1904106	protein localization to microvillus
Anks4b	ankyrin repeat and sterile alpha motif domain containing 4B	protein coding gene	ENSMUSG00000030909	GO:0034976	response to endoplasmic reticulum stress
Anks4b	ankyrin repeat and sterile alpha motif domain containing 4B	protein coding gene	ENSMUSG00000030909	GO:0005903	brush border
Anks4b	ankyrin repeat and sterile alpha motif domain containing 4B	protein coding gene	ENSMUSG00000030909	GO:0005903	brush border
Anks4b	ankyrin repeat and sterile alpha motif domain containing 4B	protein coding gene	ENSMUSG00000030909	GO:0042995	cell projection
Anks4b	ankyrin repeat and sterile alpha motif domain containing 4B	protein coding gene	ENSMUSG00000030909	GO:0005789	endoplasmic reticulum membrane
Anks4b	ankyrin repeat and sterile alpha motif domain containing 4B	protein coding gene	ENSMUSG00000030909	GO:0005902	microvillus
Anks4b	ankyrin repeat and sterile alpha motif domain containing 4B	protein coding gene	ENSMUSG00000030909	GO:0005902	microvillus
Anks4b	ankyrin repeat and sterile alpha motif domain containing 4B	protein coding gene	ENSMUSG00000030909	GO:0005886	plasma membrane
Anks4b	ankyrin repeat and sterile alpha motif domain containing 4B	protein coding gene	ENSMUSG00000030909	GO:0005515	protein binding
Anks4b	ankyrin repeat and sterile alpha motif domain containing 4B	protein coding gene	ENSMUSG00000030909	GO:0005515	protein binding
Apcs	serum amyloid P-component	protein coding gene	ENSMUSG00000026542	GO:0006958	complement activation, classical pathway
Apcs	serum amyloid P-component	protein coding gene	ENSMUSG00000026542	GO:0045087	innate immune response
Apcs	serum amyloid P-component	protein coding gene	ENSMUSG00000026542	GO:0044869	negative regulation by host of viral exo-alpha-sialidase activity
Apcs	serum amyloid P-component	protein coding gene	ENSMUSG00000026542	GO:0044871	negative regulation by host of viral glycoprotein metabolic process
Apcs	serum amyloid P-component	protein coding gene	ENSMUSG00000026542	GO:1903016	negative regulation of exo-alpha-sialidase activity
Apcs	serum amyloid P-component	protein coding gene	ENSMUSG00000026542	GO:1903019	negative regulation of glycoprotein metabolic process
Apcs	serum amyloid P-component	protein coding gene	ENSMUSG00000026542	GO:0045656	negative regulation of monocyte differentiation
Apcs	serum amyloid P-component	protein coding gene	ENSMUSG00000026542	GO:0046597	negative regulation of viral entry into host cell
Apcs	serum amyloid P-component	protein coding gene	ENSMUSG00000026542	GO:0048525	negative regulation of viral process
Apcs	serum amyloid P-component	protein coding gene	ENSMUSG00000026542	GO:0065003	protein-containing complex assembly
Apcs	serum amyloid P-component	protein coding gene	ENSMUSG00000026542	GO:0005576	extracellular region
Apcs	serum amyloid P-component	protein coding gene	ENSMUSG00000026542	GO:0005615	extracellular space
Apcs	serum amyloid P-component	protein coding gene	ENSMUSG00000026542	GO:0005615	extracellular space
Apcs	serum amyloid P-component	protein coding gene	ENSMUSG00000026542	GO:0032991	protein-containing complex
Apcs	serum amyloid P-component	protein coding gene	ENSMUSG00000026542	GO:0005509	calcium ion binding
Apcs	serum amyloid P-component	protein coding gene	ENSMUSG00000026542	GO:0030246	carbohydrate binding
Apcs	serum amyloid P-component	protein coding gene	ENSMUSG00000026542	GO:0001849	complement component C1q binding
Apcs	serum amyloid P-component	protein coding gene	ENSMUSG00000026542	GO:0001849	complement component C1q binding
Apcs	serum amyloid P-component	protein coding gene	ENSMUSG00000026542	GO:0042802	identical protein binding
Apcs	serum amyloid P-component	protein coding gene	ENSMUSG00000026542	GO:0030169	low-density lipoprotein particle binding
Apcs	serum amyloid P-component	protein coding gene	ENSMUSG00000026542	GO:0046872	metal ion binding
Apcs	serum amyloid P-component	protein coding gene	ENSMUSG00000026542	GO:0046790	virion binding
Apoa1	apolipoprotein A-I	protein coding gene	ENSMUSG00000032083	GO:0030325	adrenal gland development
Apoa1	apolipoprotein A-I	protein coding gene	ENSMUSG00000032083	GO:0031100	animal organ regeneration
Apoa1	apolipoprotein A-I	protein coding gene	ENSMUSG00000032083	GO:0031103	axon regeneration
Apoa1	apolipoprotein A-I	protein coding gene	ENSMUSG00000032083	GO:0043534	blood vessel endothelial cell migration
Apoa1	apolipoprotein A-I	protein coding gene	ENSMUSG00000032083	GO:0006695	cholesterol biosynthetic process
Apoa1	apolipoprotein A-I	protein coding gene	ENSMUSG00000032083	GO:0006695	cholesterol biosynthetic process
Apoa1	apolipoprotein A-I	protein coding gene	ENSMUSG00000032083	GO:0033344	cholesterol efflux
Apoa1	apolipoprotein A-I	protein coding gene	ENSMUSG00000032083	GO:0033344	cholesterol efflux
Apoa1	apolipoprotein A-I	protein coding gene	ENSMUSG00000032083	GO:0033344	cholesterol efflux
Apoa1	apolipoprotein A-I	protein coding gene	ENSMUSG00000032083	GO:0033344	cholesterol efflux
Apoa1	apolipoprotein A-I	protein coding gene	ENSMUSG00000032083	GO:0042632	cholesterol homeostasis
Apoa1	apolipoprotein A-I	protein coding gene	ENSMUSG00000032083	GO:0042632	cholesterol homeostasis
Apoa1	apolipoprotein A-I	protein coding gene	ENSMUSG00000032083	GO:0070508	cholesterol import
Apoa1	apolipoprotein A-I	protein coding gene	ENSMUSG00000032083	GO:0008203	cholesterol metabolic process
Apoa1	apolipoprotein A-I	protein coding gene	ENSMUSG00000032083	GO:0008203	cholesterol metabolic process
Apoa1	apolipoprotein A-I	protein coding gene	ENSMUSG00000032083	GO:0008203	cholesterol metabolic process
Apoa1	apolipoprotein A-I	protein coding gene	ENSMUSG00000032083	GO:0008203	cholesterol metabolic process
Apoa1	apolipoprotein A-I	protein coding gene	ENSMUSG00000032083	GO:0030301	cholesterol transport
Apoa1	apolipoprotein A-I	protein coding gene	ENSMUSG00000032083	GO:0030301	cholesterol transport
Apoa1	apolipoprotein A-I	protein coding gene	ENSMUSG00000032083	GO:0030301	cholesterol transport
Apoa1	apolipoprotein A-I	protein coding gene	ENSMUSG00000032083	GO:0030301	cholesterol transport
Apoa1	apolipoprotein A-I	protein coding gene	ENSMUSG00000032083	GO:0030301	cholesterol transport
Apoa1	apolipoprotein A-I	protein coding gene	ENSMUSG00000032083	GO:0001935	endothelial cell proliferation
Apoa1	apolipoprotein A-I	protein coding gene	ENSMUSG00000032083	GO:0008211	glucocorticoid metabolic process
Apoa1	apolipoprotein A-I	protein coding gene	ENSMUSG00000032083	GO:0007186	G protein-coupled receptor signaling pathway
Apoa1	apolipoprotein A-I	protein coding gene	ENSMUSG00000032083	GO:0034380	high-density lipoprotein particle assembly
Apoa1	apolipoprotein A-I	protein coding gene	ENSMUSG00000032083	GO:0034380	high-density lipoprotein particle assembly
Apoa1	apolipoprotein A-I	protein coding gene	ENSMUSG00000032083	GO:0034375	high-density lipoprotein particle remodeling
Apoa1	apolipoprotein A-I	protein coding gene	ENSMUSG00000032083	GO:0007229	integrin-mediated signaling pathway
Apoa1	apolipoprotein A-I	protein coding gene	ENSMUSG00000032083	GO:0006629	lipid metabolic process
Apoa1	apolipoprotein A-I	protein coding gene	ENSMUSG00000032083	GO:0019915	lipid storage
Apoa1	apolipoprotein A-I	protein coding gene	ENSMUSG00000032083	GO:0006869	lipid transport
Apoa1	apolipoprotein A-I	protein coding gene	ENSMUSG00000032083	GO:0006869	lipid transport
Apoa1	apolipoprotein A-I	protein coding gene	ENSMUSG00000032083	GO:0042158	lipoprotein biosynthetic process
Apoa1	apolipoprotein A-I	protein coding gene	ENSMUSG00000032083	GO:0042158	lipoprotein biosynthetic process
Apoa1	apolipoprotein A-I	protein coding gene	ENSMUSG00000032083	GO:0042157	lipoprotein metabolic process
Apoa1	apolipoprotein A-I	protein coding gene	ENSMUSG00000032083	GO:0050919	negative chemotaxis
Apoa1	apolipoprotein A-I	protein coding gene	ENSMUSG00000032083	GO:0060354	negative regulation of cell adhesion molecule production
Apoa1	apolipoprotein A-I	protein coding gene	ENSMUSG00000032083	GO:0002740	negative regulation of cytokine secretion involved in immune response
Apoa1	apolipoprotein A-I	protein coding gene	ENSMUSG00000032083	GO:0034115	negative regulation of heterotypic cell-cell adhesion
Apoa1	apolipoprotein A-I	protein coding gene	ENSMUSG00000032083	GO:0051346	negative regulation of hydrolase activity
Apoa1	apolipoprotein A-I	protein coding gene	ENSMUSG00000032083	GO:0050728	negative regulation of inflammatory response
Apoa1	apolipoprotein A-I	protein coding gene	ENSMUSG00000032083	GO:0050713	negative regulation of interleukin-1 beta secretion
Apoa1	apolipoprotein A-I	protein coding gene	ENSMUSG00000032083	GO:0060192	negative regulation of lipase activity
Apoa1	apolipoprotein A-I	protein coding gene	ENSMUSG00000032083	GO:0060761	negative regulation of response to cytokine stimulus
Apoa1	apolipoprotein A-I	protein coding gene	ENSMUSG00000032083	GO:0010804	negative regulation of tumor necrosis factor-mediated signaling pathway
Apoa1	apolipoprotein A-I	protein coding gene	ENSMUSG00000032083	GO:0010903	negative regulation of very-low-density lipoprotein particle remodeling
Apoa1	apolipoprotein A-I	protein coding gene	ENSMUSG00000032083	GO:0018206	peptidyl-methionine modification
Apoa1	apolipoprotein A-I	protein coding gene	ENSMUSG00000032083	GO:0006656	phosphatidylcholine biosynthetic process
Apoa1	apolipoprotein A-I	protein coding gene	ENSMUSG00000032083	GO:0033700	phospholipid efflux
Apoa1	apolipoprotein A-I	protein coding gene	ENSMUSG00000032083	GO:0033700	phospholipid efflux
Apoa1	apolipoprotein A-I	protein coding gene	ENSMUSG00000032083	GO:0055091	phospholipid homeostasis
Apoa1	apolipoprotein A-I	protein coding gene	ENSMUSG00000032083	GO:0006644	phospholipid metabolic process
Apoa1	apolipoprotein A-I	protein coding gene	ENSMUSG00000032083	GO:0015914	phospholipid transport
Apoa1	apolipoprotein A-I	protein coding gene	ENSMUSG00000032083	GO:0010873	positive regulation of cholesterol esterification
Apoa1	apolipoprotein A-I	protein coding gene	ENSMUSG00000032083	GO:0010873	positive regulation of cholesterol esterification
Apoa1	apolipoprotein A-I	protein coding gene	ENSMUSG00000032083	GO:0051345	positive regulation of hydrolase activity
Apoa1	apolipoprotein A-I	protein coding gene	ENSMUSG00000032083	GO:0046889	positive regulation of lipid biosynthetic process
Apoa1	apolipoprotein A-I	protein coding gene	ENSMUSG00000032083	GO:0035025	positive regulation of Rho protein signal transduction
Apoa1	apolipoprotein A-I	protein coding gene	ENSMUSG00000032083	GO:0051496	positive regulation of stress fiber assembly
Apoa1	apolipoprotein A-I	protein coding gene	ENSMUSG00000032083	GO:1900026	positive regulation of substrate adhesion-dependent cell spreading
Apoa1	apolipoprotein A-I	protein coding gene	ENSMUSG00000032083	GO:0051347	positive regulation of transferase activity
Apoa1	apolipoprotein A-I	protein coding gene	ENSMUSG00000032083	GO:0008104	protein localization
Apoa1	apolipoprotein A-I	protein coding gene	ENSMUSG00000032083	GO:0018158	protein oxidation
Apoa1	apolipoprotein A-I	protein coding gene	ENSMUSG00000032083	GO:0050821	protein stabilization
Apoa1	apolipoprotein A-I	protein coding gene	ENSMUSG00000032083	GO:0032489	regulation of Cdc42 protein signal transduction
Apoa1	apolipoprotein A-I	protein coding gene	ENSMUSG00000032083	GO:0032374	regulation of cholesterol transport
Apoa1	apolipoprotein A-I	protein coding gene	ENSMUSG00000032083	GO:0030300	regulation of intestinal cholesterol absorption
Apoa1	apolipoprotein A-I	protein coding gene	ENSMUSG00000032083	GO:0001932	regulation of protein phosphorylation
Apoa1	apolipoprotein A-I	protein coding gene	ENSMUSG00000032083	GO:0043691	reverse cholesterol transport
Apoa1	apolipoprotein A-I	protein coding gene	ENSMUSG00000032083	GO:0043691	reverse cholesterol transport
Apoa1	apolipoprotein A-I	protein coding gene	ENSMUSG00000032083	GO:0008202	steroid metabolic process
Apoa1	apolipoprotein A-I	protein coding gene	ENSMUSG00000032083	GO:0019433	triglyceride catabolic process
Apoa1	apolipoprotein A-I	protein coding gene	ENSMUSG00000032083	GO:0070328	triglyceride homeostasis
Apoa1	apolipoprotein A-I	protein coding gene	ENSMUSG00000032083	GO:0034372	very-low-density lipoprotein particle remodeling
Apoa1	apolipoprotein A-I	protein coding gene	ENSMUSG00000032083	GO:0051180	vitamin transport
Apoa1	apolipoprotein A-I	protein coding gene	ENSMUSG00000032083	GO:0009986	cell surface
Apoa1	apolipoprotein A-I	protein coding gene	ENSMUSG00000032083	GO:0042627	chylomicron
Apoa1	apolipoprotein A-I	protein coding gene	ENSMUSG00000032083	GO:0031410	cytoplasmic vesicle
Apoa1	apolipoprotein A-I	protein coding gene	ENSMUSG00000032083	GO:0034365	discoidal high-density lipoprotein particle
Apoa1	apolipoprotein A-I	protein coding gene	ENSMUSG00000032083	GO:0030139	endocytic vesicle
Apoa1	apolipoprotein A-I	protein coding gene	ENSMUSG00000032083	GO:0005576	extracellular region
Apoa1	apolipoprotein A-I	protein coding gene	ENSMUSG00000032083	GO:0005615	extracellular space
Apoa1	apolipoprotein A-I	protein coding gene	ENSMUSG00000032083	GO:0005615	extracellular space
Apoa1	apolipoprotein A-I	protein coding gene	ENSMUSG00000032083	GO:0005615	extracellular space
Apoa1	apolipoprotein A-I	protein coding gene	ENSMUSG00000032083	GO:0034364	high-density lipoprotein particle
Apoa1	apolipoprotein A-I	protein coding gene	ENSMUSG00000032083	GO:0034364	high-density lipoprotein particle
Apoa1	apolipoprotein A-I	protein coding gene	ENSMUSG00000032083	GO:0034364	high-density lipoprotein particle
Apoa1	apolipoprotein A-I	protein coding gene	ENSMUSG00000032083	GO:0034363	intermediate-density lipoprotein particle
Apoa1	apolipoprotein A-I	protein coding gene	ENSMUSG00000032083	GO:0034362	low-density lipoprotein particle
Apoa1	apolipoprotein A-I	protein coding gene	ENSMUSG00000032083	GO:0005634	nucleus
Apoa1	apolipoprotein A-I	protein coding gene	ENSMUSG00000032083	GO:0034366	spherical high-density lipoprotein particle
Apoa1	apolipoprotein A-I	protein coding gene	ENSMUSG00000032083	GO:0034361	very-low-density lipoprotein particle
Apoa1	apolipoprotein A-I	protein coding gene	ENSMUSG00000032083	GO:0001540	amyloid-beta binding
Apoa1	apolipoprotein A-I	protein coding gene	ENSMUSG00000032083	GO:0001540	amyloid-beta binding
Apoa1	apolipoprotein A-I	protein coding gene	ENSMUSG00000032083	GO:0034191	apolipoprotein A-I receptor binding
Apoa1	apolipoprotein A-I	protein coding gene	ENSMUSG00000032083	GO:0034190	apolipoprotein receptor binding
Apoa1	apolipoprotein A-I	protein coding gene	ENSMUSG00000032083	GO:0045499	chemorepellent activity
Apoa1	apolipoprotein A-I	protein coding gene	ENSMUSG00000032083	GO:0015485	cholesterol binding
Apoa1	apolipoprotein A-I	protein coding gene	ENSMUSG00000032083	GO:0015485	cholesterol binding
Apoa1	apolipoprotein A-I	protein coding gene	ENSMUSG00000032083	GO:0017127	cholesterol transporter activity
Apoa1	apolipoprotein A-I	protein coding gene	ENSMUSG00000032083	GO:0017127	cholesterol transporter activity
Apoa1	apolipoprotein A-I	protein coding gene	ENSMUSG00000032083	GO:0017127	cholesterol transporter activity
Apoa1	apolipoprotein A-I	protein coding gene	ENSMUSG00000032083	GO:0017127	cholesterol transporter activity
Apoa1	apolipoprotein A-I	protein coding gene	ENSMUSG00000032083	GO:0017127	cholesterol transporter activity
Apoa1	apolipoprotein A-I	protein coding gene	ENSMUSG00000032083	GO:0019899	enzyme binding
Apoa1	apolipoprotein A-I	protein coding gene	ENSMUSG00000032083	GO:0031072	heat shock protein binding
Apoa1	apolipoprotein A-I	protein coding gene	ENSMUSG00000032083	GO:0008035	high-density lipoprotein particle binding
Apoa1	apolipoprotein A-I	protein coding gene	ENSMUSG00000032083	GO:0070653	high-density lipoprotein particle receptor binding
Apoa1	apolipoprotein A-I	protein coding gene	ENSMUSG00000032083	GO:0070653	high-density lipoprotein particle receptor binding
Apoa1	apolipoprotein A-I	protein coding gene	ENSMUSG00000032083	GO:0042802	identical protein binding
Apoa1	apolipoprotein A-I	protein coding gene	ENSMUSG00000032083	GO:0042802	identical protein binding
Apoa1	apolipoprotein A-I	protein coding gene	ENSMUSG00000032083	GO:0055102	lipase inhibitor activity
Apoa1	apolipoprotein A-I	protein coding gene	ENSMUSG00000032083	GO:0008289	lipid binding
Apoa1	apolipoprotein A-I	protein coding gene	ENSMUSG00000032083	GO:0005319	lipid transporter activity
Apoa1	apolipoprotein A-I	protein coding gene	ENSMUSG00000032083	GO:0005319	lipid transporter activity
Apoa1	apolipoprotein A-I	protein coding gene	ENSMUSG00000032083	GO:0071813	lipoprotein particle binding
Apoa1	apolipoprotein A-I	protein coding gene	ENSMUSG00000032083	GO:0060228	phosphatidylcholine-sterol O-acyltransferase activator activity
Apoa1	apolipoprotein A-I	protein coding gene	ENSMUSG00000032083	GO:0060228	phosphatidylcholine-sterol O-acyltransferase activator activity
Apoa1	apolipoprotein A-I	protein coding gene	ENSMUSG00000032083	GO:0005543	phospholipid binding
Apoa1	apolipoprotein A-I	protein coding gene	ENSMUSG00000032083	GO:0005543	phospholipid binding
Apoa1	apolipoprotein A-I	protein coding gene	ENSMUSG00000032083	GO:0005548	phospholipid transporter activity
Apoa1	apolipoprotein A-I	protein coding gene	ENSMUSG00000032083	GO:0005515	protein binding
Apoa1	apolipoprotein A-I	protein coding gene	ENSMUSG00000032083	GO:0005515	protein binding
Apoa1	apolipoprotein A-I	protein coding gene	ENSMUSG00000032083	GO:0005515	protein binding
Apoa2	apolipoprotein A-II	protein coding gene	ENSMUSG00000005681	GO:0031100	animal organ regeneration
Apoa2	apolipoprotein A-II	protein coding gene	ENSMUSG00000005681	GO:0015759	beta-glucoside transport
Apoa2	apolipoprotein A-II	protein coding gene	ENSMUSG00000005681	GO:0033344	cholesterol efflux
Apoa2	apolipoprotein A-II	protein coding gene	ENSMUSG00000005681	GO:0042632	cholesterol homeostasis
Apoa2	apolipoprotein A-II	protein coding gene	ENSMUSG00000005681	GO:0042632	cholesterol homeostasis
Apoa2	apolipoprotein A-II	protein coding gene	ENSMUSG00000005681	GO:0042632	cholesterol homeostasis
Apoa2	apolipoprotein A-II	protein coding gene	ENSMUSG00000005681	GO:0042632	cholesterol homeostasis
Apoa2	apolipoprotein A-II	protein coding gene	ENSMUSG00000005681	GO:0042632	cholesterol homeostasis
Apoa2	apolipoprotein A-II	protein coding gene	ENSMUSG00000005681	GO:0008203	cholesterol metabolic process
Apoa2	apolipoprotein A-II	protein coding gene	ENSMUSG00000005681	GO:0008203	cholesterol metabolic process
Apoa2	apolipoprotein A-II	protein coding gene	ENSMUSG00000005681	GO:0008203	cholesterol metabolic process
Apoa2	apolipoprotein A-II	protein coding gene	ENSMUSG00000005681	GO:0030301	cholesterol transport
Apoa2	apolipoprotein A-II	protein coding gene	ENSMUSG00000005681	GO:0030301	cholesterol transport
Apoa2	apolipoprotein A-II	protein coding gene	ENSMUSG00000005681	GO:0046340	diacylglycerol catabolic process
Apoa2	apolipoprotein A-II	protein coding gene	ENSMUSG00000005681	GO:0006631	fatty acid metabolic process
Apoa2	apolipoprotein A-II	protein coding gene	ENSMUSG00000005681	GO:0034380	high-density lipoprotein particle assembly
Apoa2	apolipoprotein A-II	protein coding gene	ENSMUSG00000005681	GO:0034380	high-density lipoprotein particle assembly
Apoa2	apolipoprotein A-II	protein coding gene	ENSMUSG00000005681	GO:0034384	high-density lipoprotein particle clearance
Apoa2	apolipoprotein A-II	protein coding gene	ENSMUSG00000005681	GO:0034375	high-density lipoprotein particle remodeling
Apoa2	apolipoprotein A-II	protein coding gene	ENSMUSG00000005681	GO:0034375	high-density lipoprotein particle remodeling
Apoa2	apolipoprotein A-II	protein coding gene	ENSMUSG00000005681	GO:0006869	lipid transport
Apoa2	apolipoprotein A-II	protein coding gene	ENSMUSG00000005681	GO:0042157	lipoprotein metabolic process
Apoa2	apolipoprotein A-II	protein coding gene	ENSMUSG00000005681	GO:0042157	lipoprotein metabolic process
Apoa2	apolipoprotein A-II	protein coding gene	ENSMUSG00000005681	GO:0042157	lipoprotein metabolic process
Apoa2	apolipoprotein A-II	protein coding gene	ENSMUSG00000005681	GO:0034374	low-density lipoprotein particle remodeling
Apoa2	apolipoprotein A-II	protein coding gene	ENSMUSG00000005681	GO:0034374	low-density lipoprotein particle remodeling
Apoa2	apolipoprotein A-II	protein coding gene	ENSMUSG00000005681	GO:0060621	negative regulation of cholesterol import
Apoa2	apolipoprotein A-II	protein coding gene	ENSMUSG00000005681	GO:0032375	negative regulation of cholesterol transport
Apoa2	apolipoprotein A-II	protein coding gene	ENSMUSG00000005681	GO:0060695	negative regulation of cholesterol transporter activity
Apoa2	apolipoprotein A-II	protein coding gene	ENSMUSG00000005681	GO:0002740	negative regulation of cytokine secretion involved in immune response
Apoa2	apolipoprotein A-II	protein coding gene	ENSMUSG00000005681	GO:0060192	negative regulation of lipase activity
Apoa2	apolipoprotein A-II	protein coding gene	ENSMUSG00000005681	GO:0060192	negative regulation of lipase activity
Apoa2	apolipoprotein A-II	protein coding gene	ENSMUSG00000005681	GO:0060192	negative regulation of lipase activity
Apoa2	apolipoprotein A-II	protein coding gene	ENSMUSG00000005681	GO:0050995	negative regulation of lipid catabolic process
Apoa2	apolipoprotein A-II	protein coding gene	ENSMUSG00000005681	GO:0010903	negative regulation of very-low-density lipoprotein particle remodeling
Apoa2	apolipoprotein A-II	protein coding gene	ENSMUSG00000005681	GO:0018206	peptidyl-methionine modification
Apoa2	apolipoprotein A-II	protein coding gene	ENSMUSG00000005681	GO:0006656	phosphatidylcholine biosynthetic process
Apoa2	apolipoprotein A-II	protein coding gene	ENSMUSG00000005681	GO:0009395	phospholipid catabolic process
Apoa2	apolipoprotein A-II	protein coding gene	ENSMUSG00000005681	GO:0033700	phospholipid efflux
Apoa2	apolipoprotein A-II	protein coding gene	ENSMUSG00000005681	GO:0010873	positive regulation of cholesterol esterification
Apoa2	apolipoprotein A-II	protein coding gene	ENSMUSG00000005681	GO:0045416	positive regulation of interleukin-8 biosynthetic process
Apoa2	apolipoprotein A-II	protein coding gene	ENSMUSG00000005681	GO:0050996	positive regulation of lipid catabolic process
Apoa2	apolipoprotein A-II	protein coding gene	ENSMUSG00000005681	GO:0018158	protein oxidation
Apoa2	apolipoprotein A-II	protein coding gene	ENSMUSG00000005681	GO:0030300	regulation of intestinal cholesterol absorption
Apoa2	apolipoprotein A-II	protein coding gene	ENSMUSG00000005681	GO:0031647	regulation of protein stability
Apoa2	apolipoprotein A-II	protein coding gene	ENSMUSG00000005681	GO:0009749	response to glucose
Apoa2	apolipoprotein A-II	protein coding gene	ENSMUSG00000005681	GO:0043691	reverse cholesterol transport
Apoa2	apolipoprotein A-II	protein coding gene	ENSMUSG00000005681	GO:0034370	triglyceride-rich lipoprotein particle remodeling
Apoa2	apolipoprotein A-II	protein coding gene	ENSMUSG00000005681	GO:0034370	triglyceride-rich lipoprotein particle remodeling
Apoa2	apolipoprotein A-II	protein coding gene	ENSMUSG00000005681	GO:0042627	chylomicron
Apoa2	apolipoprotein A-II	protein coding gene	ENSMUSG00000005681	GO:0042627	chylomicron
Apoa2	apolipoprotein A-II	protein coding gene	ENSMUSG00000005681	GO:0005576	extracellular region
Apoa2	apolipoprotein A-II	protein coding gene	ENSMUSG00000005681	GO:0005576	extracellular region
Apoa2	apolipoprotein A-II	protein coding gene	ENSMUSG00000005681	GO:0005615	extracellular space
Apoa2	apolipoprotein A-II	protein coding gene	ENSMUSG00000005681	GO:0034364	high-density lipoprotein particle
Apoa2	apolipoprotein A-II	protein coding gene	ENSMUSG00000005681	GO:0034366	spherical high-density lipoprotein particle
Apoa2	apolipoprotein A-II	protein coding gene	ENSMUSG00000005681	GO:0034366	spherical high-density lipoprotein particle
Apoa2	apolipoprotein A-II	protein coding gene	ENSMUSG00000005681	GO:0034361	very-low-density lipoprotein particle
Apoa2	apolipoprotein A-II	protein coding gene	ENSMUSG00000005681	GO:0034361	very-low-density lipoprotein particle
Apoa2	apolipoprotein A-II	protein coding gene	ENSMUSG00000005681	GO:0034190	apolipoprotein receptor binding
Apoa2	apolipoprotein A-II	protein coding gene	ENSMUSG00000005681	GO:0034190	apolipoprotein receptor binding
Apoa2	apolipoprotein A-II	protein coding gene	ENSMUSG00000005681	GO:0015485	cholesterol binding
Apoa2	apolipoprotein A-II	protein coding gene	ENSMUSG00000005681	GO:0015485	cholesterol binding
Apoa2	apolipoprotein A-II	protein coding gene	ENSMUSG00000005681	GO:0017127	cholesterol transporter activity
Apoa2	apolipoprotein A-II	protein coding gene	ENSMUSG00000005681	GO:0017127	cholesterol transporter activity
Apoa2	apolipoprotein A-II	protein coding gene	ENSMUSG00000005681	GO:0017127	cholesterol transporter activity
Apoa2	apolipoprotein A-II	protein coding gene	ENSMUSG00000005681	GO:0031072	heat shock protein binding
Apoa2	apolipoprotein A-II	protein coding gene	ENSMUSG00000005681	GO:0008035	high-density lipoprotein particle binding
Apoa2	apolipoprotein A-II	protein coding gene	ENSMUSG00000005681	GO:0008035	high-density lipoprotein particle binding
Apoa2	apolipoprotein A-II	protein coding gene	ENSMUSG00000005681	GO:0070653	high-density lipoprotein particle receptor binding
Apoa2	apolipoprotein A-II	protein coding gene	ENSMUSG00000005681	GO:0070653	high-density lipoprotein particle receptor binding
Apoa2	apolipoprotein A-II	protein coding gene	ENSMUSG00000005681	GO:0055102	lipase inhibitor activity
Apoa2	apolipoprotein A-II	protein coding gene	ENSMUSG00000005681	GO:0055102	lipase inhibitor activity
Apoa2	apolipoprotein A-II	protein coding gene	ENSMUSG00000005681	GO:0008289	lipid binding
Apoa2	apolipoprotein A-II	protein coding gene	ENSMUSG00000005681	GO:0005319	lipid transporter activity
Apoa2	apolipoprotein A-II	protein coding gene	ENSMUSG00000005681	GO:0031210	phosphatidylcholine binding
Apoa2	apolipoprotein A-II	protein coding gene	ENSMUSG00000005681	GO:0031210	phosphatidylcholine binding
Apoa2	apolipoprotein A-II	protein coding gene	ENSMUSG00000005681	GO:0060228	phosphatidylcholine-sterol O-acyltransferase activator activity
Apoa2	apolipoprotein A-II	protein coding gene	ENSMUSG00000005681	GO:0005543	phospholipid binding
Apoa2	apolipoprotein A-II	protein coding gene	ENSMUSG00000005681	GO:0046982	protein heterodimerization activity
Apoa2	apolipoprotein A-II	protein coding gene	ENSMUSG00000005681	GO:0042803	protein homodimerization activity
Apoa4	apolipoprotein A-IV	protein coding gene	ENSMUSG00000032080	GO:0006695	cholesterol biosynthetic process
Apoa4	apolipoprotein A-IV	protein coding gene	ENSMUSG00000032080	GO:0033344	cholesterol efflux
Apoa4	apolipoprotein A-IV	protein coding gene	ENSMUSG00000032080	GO:0033344	cholesterol efflux
Apoa4	apolipoprotein A-IV	protein coding gene	ENSMUSG00000032080	GO:0042632	cholesterol homeostasis
Apoa4	apolipoprotein A-IV	protein coding gene	ENSMUSG00000032080	GO:0042632	cholesterol homeostasis
Apoa4	apolipoprotein A-IV	protein coding gene	ENSMUSG00000032080	GO:0008203	cholesterol metabolic process
Apoa4	apolipoprotein A-IV	protein coding gene	ENSMUSG00000032080	GO:0034380	high-density lipoprotein particle assembly
Apoa4	apolipoprotein A-IV	protein coding gene	ENSMUSG00000032080	GO:0042744	hydrogen peroxide catabolic process
Apoa4	apolipoprotein A-IV	protein coding gene	ENSMUSG00000032080	GO:0002227	innate immune response in mucosa
Apoa4	apolipoprotein A-IV	protein coding gene	ENSMUSG00000032080	GO:0002227	innate immune response in mucosa
Apoa4	apolipoprotein A-IV	protein coding gene	ENSMUSG00000032080	GO:0007159	leukocyte cell-cell adhesion
Apoa4	apolipoprotein A-IV	protein coding gene	ENSMUSG00000032080	GO:0016042	lipid catabolic process
Apoa4	apolipoprotein A-IV	protein coding gene	ENSMUSG00000032080	GO:0055088	lipid homeostasis
Apoa4	apolipoprotein A-IV	protein coding gene	ENSMUSG00000032080	GO:0006869	lipid transport
Apoa4	apolipoprotein A-IV	protein coding gene	ENSMUSG00000032080	GO:0042157	lipoprotein metabolic process
Apoa4	apolipoprotein A-IV	protein coding gene	ENSMUSG00000032080	GO:0034445	negative regulation of plasma lipoprotein oxidation
Apoa4	apolipoprotein A-IV	protein coding gene	ENSMUSG00000032080	GO:0046470	phosphatidylcholine metabolic process
Apoa4	apolipoprotein A-IV	protein coding gene	ENSMUSG00000032080	GO:0046470	phosphatidylcholine metabolic process
Apoa4	apolipoprotein A-IV	protein coding gene	ENSMUSG00000032080	GO:0033700	phospholipid efflux
Apoa4	apolipoprotein A-IV	protein coding gene	ENSMUSG00000032080	GO:0033700	phospholipid efflux
Apoa4	apolipoprotein A-IV	protein coding gene	ENSMUSG00000032080	GO:0010873	positive regulation of cholesterol esterification
Apoa4	apolipoprotein A-IV	protein coding gene	ENSMUSG00000032080	GO:0010873	positive regulation of cholesterol esterification
Apoa4	apolipoprotein A-IV	protein coding gene	ENSMUSG00000032080	GO:0045723	positive regulation of fatty acid biosynthetic process
Apoa4	apolipoprotein A-IV	protein coding gene	ENSMUSG00000032080	GO:0045723	positive regulation of fatty acid biosynthetic process
Apoa4	apolipoprotein A-IV	protein coding gene	ENSMUSG00000032080	GO:0046889	positive regulation of lipid biosynthetic process
Apoa4	apolipoprotein A-IV	protein coding gene	ENSMUSG00000032080	GO:0051006	positive regulation of lipoprotein lipase activity
Apoa4	apolipoprotein A-IV	protein coding gene	ENSMUSG00000032080	GO:0051006	positive regulation of lipoprotein lipase activity
Apoa4	apolipoprotein A-IV	protein coding gene	ENSMUSG00000032080	GO:0010898	positive regulation of triglyceride catabolic process
Apoa4	apolipoprotein A-IV	protein coding gene	ENSMUSG00000032080	GO:0010898	positive regulation of triglyceride catabolic process
Apoa4	apolipoprotein A-IV	protein coding gene	ENSMUSG00000032080	GO:0065005	protein-lipid complex assembly
Apoa4	apolipoprotein A-IV	protein coding gene	ENSMUSG00000032080	GO:0032374	regulation of cholesterol transport
Apoa4	apolipoprotein A-IV	protein coding gene	ENSMUSG00000032080	GO:0032374	regulation of cholesterol transport
Apoa4	apolipoprotein A-IV	protein coding gene	ENSMUSG00000032080	GO:0030300	regulation of intestinal cholesterol absorption
Apoa4	apolipoprotein A-IV	protein coding gene	ENSMUSG00000032080	GO:0030300	regulation of intestinal cholesterol absorption
Apoa4	apolipoprotein A-IV	protein coding gene	ENSMUSG00000032080	GO:0019430	removal of superoxide radicals
Apoa4	apolipoprotein A-IV	protein coding gene	ENSMUSG00000032080	GO:0006982	response to lipid hydroperoxide
Apoa4	apolipoprotein A-IV	protein coding gene	ENSMUSG00000032080	GO:0043691	reverse cholesterol transport
Apoa4	apolipoprotein A-IV	protein coding gene	ENSMUSG00000032080	GO:0043691	reverse cholesterol transport
Apoa4	apolipoprotein A-IV	protein coding gene	ENSMUSG00000032080	GO:0019433	triglyceride catabolic process
Apoa4	apolipoprotein A-IV	protein coding gene	ENSMUSG00000032080	GO:0070328	triglyceride homeostasis
Apoa4	apolipoprotein A-IV	protein coding gene	ENSMUSG00000032080	GO:0034372	very-low-density lipoprotein particle remodeling
Apoa4	apolipoprotein A-IV	protein coding gene	ENSMUSG00000032080	GO:0034372	very-low-density lipoprotein particle remodeling
Apoa4	apolipoprotein A-IV	protein coding gene	ENSMUSG00000032080	GO:0009986	cell surface
Apoa4	apolipoprotein A-IV	protein coding gene	ENSMUSG00000032080	GO:0042627	chylomicron
Apoa4	apolipoprotein A-IV	protein coding gene	ENSMUSG00000032080	GO:0042627	chylomicron
Apoa4	apolipoprotein A-IV	protein coding gene	ENSMUSG00000032080	GO:0042627	chylomicron
Apoa4	apolipoprotein A-IV	protein coding gene	ENSMUSG00000032080	GO:0005576	extracellular region
Apoa4	apolipoprotein A-IV	protein coding gene	ENSMUSG00000032080	GO:0005576	extracellular region
Apoa4	apolipoprotein A-IV	protein coding gene	ENSMUSG00000032080	GO:0005615	extracellular space
Apoa4	apolipoprotein A-IV	protein coding gene	ENSMUSG00000032080	GO:0005615	extracellular space
Apoa4	apolipoprotein A-IV	protein coding gene	ENSMUSG00000032080	GO:0034364	high-density lipoprotein particle
Apoa4	apolipoprotein A-IV	protein coding gene	ENSMUSG00000032080	GO:0034364	high-density lipoprotein particle
Apoa4	apolipoprotein A-IV	protein coding gene	ENSMUSG00000032080	GO:0045202	synapse
Apoa4	apolipoprotein A-IV	protein coding gene	ENSMUSG00000032080	GO:0034361	very-low-density lipoprotein particle
Apoa4	apolipoprotein A-IV	protein coding gene	ENSMUSG00000032080	GO:0016209	antioxidant activity
Apoa4	apolipoprotein A-IV	protein coding gene	ENSMUSG00000032080	GO:0015485	cholesterol binding
Apoa4	apolipoprotein A-IV	protein coding gene	ENSMUSG00000032080	GO:0017127	cholesterol transporter activity
Apoa4	apolipoprotein A-IV	protein coding gene	ENSMUSG00000032080	GO:0017127	cholesterol transporter activity
Apoa4	apolipoprotein A-IV	protein coding gene	ENSMUSG00000032080	GO:0005507	copper ion binding
Apoa4	apolipoprotein A-IV	protein coding gene	ENSMUSG00000032080	GO:0042802	identical protein binding
Apoa4	apolipoprotein A-IV	protein coding gene	ENSMUSG00000032080	GO:0008289	lipid binding
Apoa4	apolipoprotein A-IV	protein coding gene	ENSMUSG00000032080	GO:0031210	phosphatidylcholine binding
Apoa4	apolipoprotein A-IV	protein coding gene	ENSMUSG00000032080	GO:0031210	phosphatidylcholine binding
Apoa4	apolipoprotein A-IV	protein coding gene	ENSMUSG00000032080	GO:0060228	phosphatidylcholine-sterol O-acyltransferase activator activity
Apoa4	apolipoprotein A-IV	protein coding gene	ENSMUSG00000032080	GO:0060228	phosphatidylcholine-sterol O-acyltransferase activator activity
Apoa4	apolipoprotein A-IV	protein coding gene	ENSMUSG00000032080	GO:0005543	phospholipid binding
Apoa4	apolipoprotein A-IV	protein coding gene	ENSMUSG00000032080	GO:0042803	protein homodimerization activity
Apoa5	apolipoprotein A-V	protein coding gene	ENSMUSG00000032079	GO:0055090	acylglycerol homeostasis
Apoa5	apolipoprotein A-V	protein coding gene	ENSMUSG00000032079	GO:0055090	acylglycerol homeostasis
Apoa5	apolipoprotein A-V	protein coding gene	ENSMUSG00000032079	GO:0006695	cholesterol biosynthetic process
Apoa5	apolipoprotein A-V	protein coding gene	ENSMUSG00000032079	GO:0033344	cholesterol efflux
Apoa5	apolipoprotein A-V	protein coding gene	ENSMUSG00000032079	GO:0042632	cholesterol homeostasis
Apoa5	apolipoprotein A-V	protein coding gene	ENSMUSG00000032079	GO:0042632	cholesterol homeostasis
Apoa5	apolipoprotein A-V	protein coding gene	ENSMUSG00000032079	GO:0034380	high-density lipoprotein particle assembly
Apoa5	apolipoprotein A-V	protein coding gene	ENSMUSG00000032079	GO:0006869	lipid transport
Apoa5	apolipoprotein A-V	protein coding gene	ENSMUSG00000032079	GO:0006869	lipid transport
Apoa5	apolipoprotein A-V	protein coding gene	ENSMUSG00000032079	GO:0042157	lipoprotein metabolic process
Apoa5	apolipoprotein A-V	protein coding gene	ENSMUSG00000032079	GO:0046470	phosphatidylcholine metabolic process
Apoa5	apolipoprotein A-V	protein coding gene	ENSMUSG00000032079	GO:0033700	phospholipid efflux
Apoa5	apolipoprotein A-V	protein coding gene	ENSMUSG00000032079	GO:0010873	positive regulation of cholesterol esterification
Apoa5	apolipoprotein A-V	protein coding gene	ENSMUSG00000032079	GO:0045723	positive regulation of fatty acid biosynthetic process
Apoa5	apolipoprotein A-V	protein coding gene	ENSMUSG00000032079	GO:0045723	positive regulation of fatty acid biosynthetic process
Apoa5	apolipoprotein A-V	protein coding gene	ENSMUSG00000032079	GO:0046889	positive regulation of lipid biosynthetic process
Apoa5	apolipoprotein A-V	protein coding gene	ENSMUSG00000032079	GO:0050996	positive regulation of lipid catabolic process
Apoa5	apolipoprotein A-V	protein coding gene	ENSMUSG00000032079	GO:0051006	positive regulation of lipoprotein lipase activity
Apoa5	apolipoprotein A-V	protein coding gene	ENSMUSG00000032079	GO:0051006	positive regulation of lipoprotein lipase activity
Apoa5	apolipoprotein A-V	protein coding gene	ENSMUSG00000032079	GO:0010898	positive regulation of triglyceride catabolic process
Apoa5	apolipoprotein A-V	protein coding gene	ENSMUSG00000032079	GO:0010898	positive regulation of triglyceride catabolic process
Apoa5	apolipoprotein A-V	protein coding gene	ENSMUSG00000032079	GO:0010902	positive regulation of very-low-density lipoprotein particle remodeling
Apoa5	apolipoprotein A-V	protein coding gene	ENSMUSG00000032079	GO:0032374	regulation of cholesterol transport
Apoa5	apolipoprotein A-V	protein coding gene	ENSMUSG00000032079	GO:0030300	regulation of intestinal cholesterol absorption
Apoa5	apolipoprotein A-V	protein coding gene	ENSMUSG00000032079	GO:0043691	reverse cholesterol transport
Apoa5	apolipoprotein A-V	protein coding gene	ENSMUSG00000032079	GO:0019433	triglyceride catabolic process
Apoa5	apolipoprotein A-V	protein coding gene	ENSMUSG00000032079	GO:0019433	triglyceride catabolic process
Apoa5	apolipoprotein A-V	protein coding gene	ENSMUSG00000032079	GO:0070328	triglyceride homeostasis
Apoa5	apolipoprotein A-V	protein coding gene	ENSMUSG00000032079	GO:0070328	triglyceride homeostasis
Apoa5	apolipoprotein A-V	protein coding gene	ENSMUSG00000032079	GO:0006641	triglyceride metabolic process
Apoa5	apolipoprotein A-V	protein coding gene	ENSMUSG00000032079	GO:0006641	triglyceride metabolic process
Apoa5	apolipoprotein A-V	protein coding gene	ENSMUSG00000032079	GO:0034370	triglyceride-rich lipoprotein particle remodeling
Apoa5	apolipoprotein A-V	protein coding gene	ENSMUSG00000032079	GO:0034372	very-low-density lipoprotein particle remodeling
Apoa5	apolipoprotein A-V	protein coding gene	ENSMUSG00000032079	GO:0042627	chylomicron
Apoa5	apolipoprotein A-V	protein coding gene	ENSMUSG00000032079	GO:0042627	chylomicron
Apoa5	apolipoprotein A-V	protein coding gene	ENSMUSG00000032079	GO:0005576	extracellular region
Apoa5	apolipoprotein A-V	protein coding gene	ENSMUSG00000032079	GO:0005615	extracellular space
Apoa5	apolipoprotein A-V	protein coding gene	ENSMUSG00000032079	GO:0005615	extracellular space
Apoa5	apolipoprotein A-V	protein coding gene	ENSMUSG00000032079	GO:0034364	high-density lipoprotein particle
Apoa5	apolipoprotein A-V	protein coding gene	ENSMUSG00000032079	GO:0034364	high-density lipoprotein particle
Apoa5	apolipoprotein A-V	protein coding gene	ENSMUSG00000032079	GO:0034361	very-low-density lipoprotein particle
Apoa5	apolipoprotein A-V	protein coding gene	ENSMUSG00000032079	GO:0015485	cholesterol binding
Apoa5	apolipoprotein A-V	protein coding gene	ENSMUSG00000032079	GO:0017127	cholesterol transporter activity
Apoa5	apolipoprotein A-V	protein coding gene	ENSMUSG00000032079	GO:0008047	enzyme activator activity
Apoa5	apolipoprotein A-V	protein coding gene	ENSMUSG00000032079	GO:0019899	enzyme binding
Apoa5	apolipoprotein A-V	protein coding gene	ENSMUSG00000032079	GO:0008201	heparin binding
Apoa5	apolipoprotein A-V	protein coding gene	ENSMUSG00000032079	GO:0060229	lipase activator activity
Apoa5	apolipoprotein A-V	protein coding gene	ENSMUSG00000032079	GO:0035473	lipase binding
Apoa5	apolipoprotein A-V	protein coding gene	ENSMUSG00000032079	GO:0008289	lipid binding
Apoa5	apolipoprotein A-V	protein coding gene	ENSMUSG00000032079	GO:0060230	lipoprotein lipase activator activity
Apoa5	apolipoprotein A-V	protein coding gene	ENSMUSG00000032079	GO:0070325	lipoprotein particle receptor binding
Apoa5	apolipoprotein A-V	protein coding gene	ENSMUSG00000032079	GO:0050750	low-density lipoprotein particle receptor binding
Apoa5	apolipoprotein A-V	protein coding gene	ENSMUSG00000032079	GO:0031210	phosphatidylcholine binding
Apoa5	apolipoprotein A-V	protein coding gene	ENSMUSG00000032079	GO:0031210	phosphatidylcholine binding
Apoa5	apolipoprotein A-V	protein coding gene	ENSMUSG00000032079	GO:0060228	phosphatidylcholine-sterol O-acyltransferase activator activity
Apoa5	apolipoprotein A-V	protein coding gene	ENSMUSG00000032079	GO:0005543	phospholipid binding
Apoa5	apolipoprotein A-V	protein coding gene	ENSMUSG00000032079	GO:0005543	phospholipid binding
Apob	apolipoprotein B	protein coding gene	ENSMUSG00000020609	GO:0048844	artery morphogenesis
Apob	apolipoprotein B	protein coding gene	ENSMUSG00000020609	GO:0033344	cholesterol efflux
Apob	apolipoprotein B	protein coding gene	ENSMUSG00000020609	GO:0042632	cholesterol homeostasis
Apob	apolipoprotein B	protein coding gene	ENSMUSG00000020609	GO:0042632	cholesterol homeostasis
Apob	apolipoprotein B	protein coding gene	ENSMUSG00000020609	GO:0042632	cholesterol homeostasis
Apob	apolipoprotein B	protein coding gene	ENSMUSG00000020609	GO:0042632	cholesterol homeostasis
Apob	apolipoprotein B	protein coding gene	ENSMUSG00000020609	GO:0042632	cholesterol homeostasis
Apob	apolipoprotein B	protein coding gene	ENSMUSG00000020609	GO:0042632	cholesterol homeostasis
Apob	apolipoprotein B	protein coding gene	ENSMUSG00000020609	GO:0042632	cholesterol homeostasis
Apob	apolipoprotein B	protein coding gene	ENSMUSG00000020609	GO:0042632	cholesterol homeostasis
Apob	apolipoprotein B	protein coding gene	ENSMUSG00000020609	GO:0008203	cholesterol metabolic process
Apob	apolipoprotein B	protein coding gene	ENSMUSG00000020609	GO:0030301	cholesterol transport
Apob	apolipoprotein B	protein coding gene	ENSMUSG00000020609	GO:0030301	cholesterol transport
Apob	apolipoprotein B	protein coding gene	ENSMUSG00000020609	GO:0009566	fertilization
Apob	apolipoprotein B	protein coding gene	ENSMUSG00000020609	GO:0030317	flagellated sperm motility
Apob	apolipoprotein B	protein coding gene	ENSMUSG00000020609	GO:0001701	in utero embryonic development
Apob	apolipoprotein B	protein coding gene	ENSMUSG00000020609	GO:0001701	in utero embryonic development
Apob	apolipoprotein B	protein coding gene	ENSMUSG00000020609	GO:0016042	lipid catabolic process
Apob	apolipoprotein B	protein coding gene	ENSMUSG00000020609	GO:0006629	lipid metabolic process
Apob	apolipoprotein B	protein coding gene	ENSMUSG00000020609	GO:0006629	lipid metabolic process
Apob	apolipoprotein B	protein coding gene	ENSMUSG00000020609	GO:0006629	lipid metabolic process
Apob	apolipoprotein B	protein coding gene	ENSMUSG00000020609	GO:0006629	lipid metabolic process
Apob	apolipoprotein B	protein coding gene	ENSMUSG00000020609	GO:0006629	lipid metabolic process
Apob	apolipoprotein B	protein coding gene	ENSMUSG00000020609	GO:0006869	lipid transport
Apob	apolipoprotein B	protein coding gene	ENSMUSG00000020609	GO:0006869	lipid transport
Apob	apolipoprotein B	protein coding gene	ENSMUSG00000020609	GO:0042158	lipoprotein biosynthetic process
Apob	apolipoprotein B	protein coding gene	ENSMUSG00000020609	GO:0042159	lipoprotein catabolic process
Apob	apolipoprotein B	protein coding gene	ENSMUSG00000020609	GO:0042157	lipoprotein metabolic process
Apob	apolipoprotein B	protein coding gene	ENSMUSG00000020609	GO:0042157	lipoprotein metabolic process
Apob	apolipoprotein B	protein coding gene	ENSMUSG00000020609	GO:0042157	lipoprotein metabolic process
Apob	apolipoprotein B	protein coding gene	ENSMUSG00000020609	GO:0042157	lipoprotein metabolic process
Apob	apolipoprotein B	protein coding gene	ENSMUSG00000020609	GO:0042157	lipoprotein metabolic process
Apob	apolipoprotein B	protein coding gene	ENSMUSG00000020609	GO:0042157	lipoprotein metabolic process
Apob	apolipoprotein B	protein coding gene	ENSMUSG00000020609	GO:0042157	lipoprotein metabolic process
Apob	apolipoprotein B	protein coding gene	ENSMUSG00000020609	GO:0042953	lipoprotein transport
Apob	apolipoprotein B	protein coding gene	ENSMUSG00000020609	GO:0042953	lipoprotein transport
Apob	apolipoprotein B	protein coding gene	ENSMUSG00000020609	GO:0034383	low-density lipoprotein particle clearance
Apob	apolipoprotein B	protein coding gene	ENSMUSG00000020609	GO:0034374	low-density lipoprotein particle remodeling
Apob	apolipoprotein B	protein coding gene	ENSMUSG00000020609	GO:0007399	nervous system development
Apob	apolipoprotein B	protein coding gene	ENSMUSG00000020609	GO:0007399	nervous system development
Apob	apolipoprotein B	protein coding gene	ENSMUSG00000020609	GO:0007399	nervous system development
Apob	apolipoprotein B	protein coding gene	ENSMUSG00000020609	GO:0010886	positive regulation of cholesterol storage
Apob	apolipoprotein B	protein coding gene	ENSMUSG00000020609	GO:0010628	positive regulation of gene expression
Apob	apolipoprotein B	protein coding gene	ENSMUSG00000020609	GO:0010884	positive regulation of lipid storage
Apob	apolipoprotein B	protein coding gene	ENSMUSG00000020609	GO:0010744	positive regulation of macrophage derived foam cell differentiation
Apob	apolipoprotein B	protein coding gene	ENSMUSG00000020609	GO:0009791	post-embryonic development
Apob	apolipoprotein B	protein coding gene	ENSMUSG00000020609	GO:0045540	regulation of cholesterol biosynthetic process
Apob	apolipoprotein B	protein coding gene	ENSMUSG00000020609	GO:0009743	response to carbohydrate
Apob	apolipoprotein B	protein coding gene	ENSMUSG00000020609	GO:0007283	spermatogenesis
Apob	apolipoprotein B	protein coding gene	ENSMUSG00000020609	GO:0008202	steroid metabolic process
Apob	apolipoprotein B	protein coding gene	ENSMUSG00000020609	GO:0019433	triglyceride catabolic process
Apob	apolipoprotein B	protein coding gene	ENSMUSG00000020609	GO:0019433	triglyceride catabolic process
Apob	apolipoprotein B	protein coding gene	ENSMUSG00000020609	GO:0006642	triglyceride mobilization
Apob	apolipoprotein B	protein coding gene	ENSMUSG00000020609	GO:0042627	chylomicron
Apob	apolipoprotein B	protein coding gene	ENSMUSG00000020609	GO:0005737	cytoplasm
Apob	apolipoprotein B	protein coding gene	ENSMUSG00000020609	GO:0005829	cytosol
Apob	apolipoprotein B	protein coding gene	ENSMUSG00000020609	GO:0005783	endoplasmic reticulum
Apob	apolipoprotein B	protein coding gene	ENSMUSG00000020609	GO:0070971	endoplasmic reticulum exit site
Apob	apolipoprotein B	protein coding gene	ENSMUSG00000020609	GO:0005576	extracellular region
Apob	apolipoprotein B	protein coding gene	ENSMUSG00000020609	GO:0005615	extracellular space
Apob	apolipoprotein B	protein coding gene	ENSMUSG00000020609	GO:0034363	intermediate-density lipoprotein particle
Apob	apolipoprotein B	protein coding gene	ENSMUSG00000020609	GO:0043231	intracellular membrane-bounded organelle
Apob	apolipoprotein B	protein coding gene	ENSMUSG00000020609	GO:0043231	intracellular membrane-bounded organelle
Apob	apolipoprotein B	protein coding gene	ENSMUSG00000020609	GO:0034362	low-density lipoprotein particle
Apob	apolipoprotein B	protein coding gene	ENSMUSG00000020609	GO:0034362	low-density lipoprotein particle
Apob	apolipoprotein B	protein coding gene	ENSMUSG00000020609	GO:0034359	mature chylomicron
Apob	apolipoprotein B	protein coding gene	ENSMUSG00000020609	GO:0043025	neuronal cell body
Apob	apolipoprotein B	protein coding gene	ENSMUSG00000020609	GO:0034361	very-low-density lipoprotein particle
Apob	apolipoprotein B	protein coding gene	ENSMUSG00000020609	GO:0034361	very-low-density lipoprotein particle
Apob	apolipoprotein B	protein coding gene	ENSMUSG00000020609	GO:0031983	vesicle lumen
Apob	apolipoprotein B	protein coding gene	ENSMUSG00000020609	GO:0012506	vesicle membrane
Apob	apolipoprotein B	protein coding gene	ENSMUSG00000020609	GO:0017127	cholesterol transporter activity
Apob	apolipoprotein B	protein coding gene	ENSMUSG00000020609	GO:0008201	heparin binding
Apob	apolipoprotein B	protein coding gene	ENSMUSG00000020609	GO:0035473	lipase binding
Apob	apolipoprotein B	protein coding gene	ENSMUSG00000020609	GO:0008289	lipid binding
Apob	apolipoprotein B	protein coding gene	ENSMUSG00000020609	GO:0005319	lipid transporter activity
Apob	apolipoprotein B	protein coding gene	ENSMUSG00000020609	GO:0050750	low-density lipoprotein particle receptor binding
Apob	apolipoprotein B	protein coding gene	ENSMUSG00000020609	GO:0005543	phospholipid binding
Apoc1	apolipoprotein C-I	protein coding gene	ENSMUSG00000040564	GO:0008203	cholesterol metabolic process
Apoc1	apolipoprotein C-I	protein coding gene	ENSMUSG00000040564	GO:0006869	lipid transport
Apoc1	apolipoprotein C-I	protein coding gene	ENSMUSG00000040564	GO:0042157	lipoprotein metabolic process
Apoc1	apolipoprotein C-I	protein coding gene	ENSMUSG00000040564	GO:0006641	triglyceride metabolic process
Apoc1	apolipoprotein C-I	protein coding gene	ENSMUSG00000040564	GO:0005576	extracellular region
Apoc1	apolipoprotein C-I	protein coding gene	ENSMUSG00000040564	GO:0005576	extracellular region
Apoc1	apolipoprotein C-I	protein coding gene	ENSMUSG00000040564	GO:0034361	very-low-density lipoprotein particle
Apoc2	apolipoprotein C-II	protein coding gene	ENSMUSG00000002992	GO:0033344	cholesterol efflux
Apoc2	apolipoprotein C-II	protein coding gene	ENSMUSG00000002992	GO:0034382	chylomicron remnant clearance
Apoc2	apolipoprotein C-II	protein coding gene	ENSMUSG00000002992	GO:0034382	chylomicron remnant clearance
Apoc2	apolipoprotein C-II	protein coding gene	ENSMUSG00000002992	GO:0034384	high-density lipoprotein particle clearance
Apoc2	apolipoprotein C-II	protein coding gene	ENSMUSG00000002992	GO:0034384	high-density lipoprotein particle clearance
Apoc2	apolipoprotein C-II	protein coding gene	ENSMUSG00000002992	GO:0042953	lipoprotein transport
Apoc2	apolipoprotein C-II	protein coding gene	ENSMUSG00000002992	GO:0032375	negative regulation of cholesterol transport
Apoc2	apolipoprotein C-II	protein coding gene	ENSMUSG00000002992	GO:0045833	negative regulation of lipid metabolic process
Apoc2	apolipoprotein C-II	protein coding gene	ENSMUSG00000002992	GO:0048261	negative regulation of receptor-mediated endocytosis
Apoc2	apolipoprotein C-II	protein coding gene	ENSMUSG00000002992	GO:0010916	negative regulation of very-low-density lipoprotein particle clearance
Apoc2	apolipoprotein C-II	protein coding gene	ENSMUSG00000002992	GO:0010916	negative regulation of very-low-density lipoprotein particle clearance
Apoc2	apolipoprotein C-II	protein coding gene	ENSMUSG00000002992	GO:0033700	phospholipid efflux
Apoc2	apolipoprotein C-II	protein coding gene	ENSMUSG00000002992	GO:0045723	positive regulation of fatty acid biosynthetic process
Apoc2	apolipoprotein C-II	protein coding gene	ENSMUSG00000002992	GO:0051006	positive regulation of lipoprotein lipase activity
Apoc2	apolipoprotein C-II	protein coding gene	ENSMUSG00000002992	GO:0051006	positive regulation of lipoprotein lipase activity
Apoc2	apolipoprotein C-II	protein coding gene	ENSMUSG00000002992	GO:0010518	positive regulation of phospholipase activity
Apoc2	apolipoprotein C-II	protein coding gene	ENSMUSG00000002992	GO:0010518	positive regulation of phospholipase activity
Apoc2	apolipoprotein C-II	protein coding gene	ENSMUSG00000002992	GO:0060697	positive regulation of phospholipid catabolic process
Apoc2	apolipoprotein C-II	protein coding gene	ENSMUSG00000002992	GO:0060697	positive regulation of phospholipid catabolic process
Apoc2	apolipoprotein C-II	protein coding gene	ENSMUSG00000002992	GO:0010898	positive regulation of triglyceride catabolic process
Apoc2	apolipoprotein C-II	protein coding gene	ENSMUSG00000002992	GO:0070328	triglyceride homeostasis
Apoc2	apolipoprotein C-II	protein coding gene	ENSMUSG00000002992	GO:0042627	chylomicron
Apoc2	apolipoprotein C-II	protein coding gene	ENSMUSG00000002992	GO:0042627	chylomicron
Apoc2	apolipoprotein C-II	protein coding gene	ENSMUSG00000002992	GO:0005615	extracellular space
Apoc2	apolipoprotein C-II	protein coding gene	ENSMUSG00000002992	GO:0034363	intermediate-density lipoprotein particle
Apoc2	apolipoprotein C-II	protein coding gene	ENSMUSG00000002992	GO:0034363	intermediate-density lipoprotein particle
Apoc2	apolipoprotein C-II	protein coding gene	ENSMUSG00000002992	GO:0034362	low-density lipoprotein particle
Apoc2	apolipoprotein C-II	protein coding gene	ENSMUSG00000002992	GO:0034362	low-density lipoprotein particle
Apoc2	apolipoprotein C-II	protein coding gene	ENSMUSG00000002992	GO:0034366	spherical high-density lipoprotein particle
Apoc2	apolipoprotein C-II	protein coding gene	ENSMUSG00000002992	GO:0034366	spherical high-density lipoprotein particle
Apoc2	apolipoprotein C-II	protein coding gene	ENSMUSG00000002992	GO:0034361	very-low-density lipoprotein particle
Apoc2	apolipoprotein C-II	protein coding gene	ENSMUSG00000002992	GO:0034361	very-low-density lipoprotein particle
Apoc2	apolipoprotein C-II	protein coding gene	ENSMUSG00000002992	GO:0055102	lipase inhibitor activity
Apoc2	apolipoprotein C-II	protein coding gene	ENSMUSG00000002992	GO:0008289	lipid binding
Apoc2	apolipoprotein C-II	protein coding gene	ENSMUSG00000002992	GO:0008289	lipid binding
Apoc2	apolipoprotein C-II	protein coding gene	ENSMUSG00000002992	GO:0060230	lipoprotein lipase activator activity
Apoc2	apolipoprotein C-II	protein coding gene	ENSMUSG00000002992	GO:0060230	lipoprotein lipase activator activity
Apoc2	apolipoprotein C-II	protein coding gene	ENSMUSG00000002992	GO:0016004	phospholipase activator activity
Apoc2	apolipoprotein C-II	protein coding gene	ENSMUSG00000002992	GO:0016004	phospholipase activator activity
Apoc2	apolipoprotein C-II	protein coding gene	ENSMUSG00000002992	GO:0043274	phospholipase binding
Apoc2	apolipoprotein C-II	protein coding gene	ENSMUSG00000002992	GO:0043274	phospholipase binding
Apoc2	apolipoprotein C-II	protein coding gene	ENSMUSG00000002992	GO:0042803	protein homodimerization activity
Apoc3	apolipoprotein C-III	protein coding gene	ENSMUSG00000032081	GO:0071333	cellular response to glucose stimulus
Apoc3	apolipoprotein C-III	protein coding gene	ENSMUSG00000032081	GO:0042632	cholesterol homeostasis
Apoc3	apolipoprotein C-III	protein coding gene	ENSMUSG00000032081	GO:0008203	cholesterol metabolic process
Apoc3	apolipoprotein C-III	protein coding gene	ENSMUSG00000032081	GO:0008203	cholesterol metabolic process
Apoc3	apolipoprotein C-III	protein coding gene	ENSMUSG00000032081	GO:0016042	lipid catabolic process
Apoc3	apolipoprotein C-III	protein coding gene	ENSMUSG00000032081	GO:0006629	lipid metabolic process
Apoc3	apolipoprotein C-III	protein coding gene	ENSMUSG00000032081	GO:0006869	lipid transport
Apoc3	apolipoprotein C-III	protein coding gene	ENSMUSG00000032081	GO:0006869	lipid transport
Apoc3	apolipoprotein C-III	protein coding gene	ENSMUSG00000032081	GO:0042157	lipoprotein metabolic process
Apoc3	apolipoprotein C-III	protein coding gene	ENSMUSG00000032081	GO:0042953	lipoprotein transport
Apoc3	apolipoprotein C-III	protein coding gene	ENSMUSG00000032081	GO:0010987	negative regulation of high-density lipoprotein particle clearance
Apoc3	apolipoprotein C-III	protein coding gene	ENSMUSG00000032081	GO:0051005	negative regulation of lipoprotein lipase activity
Apoc3	apolipoprotein C-III	protein coding gene	ENSMUSG00000032081	GO:0010989	negative regulation of low-density lipoprotein particle clearance
Apoc3	apolipoprotein C-III	protein coding gene	ENSMUSG00000032081	GO:0090324	negative regulation of oxidative phosphorylation
Apoc3	apolipoprotein C-III	protein coding gene	ENSMUSG00000032081	GO:0010897	negative regulation of triglyceride catabolic process
Apoc3	apolipoprotein C-III	protein coding gene	ENSMUSG00000032081	GO:0010916	negative regulation of very-low-density lipoprotein particle clearance
Apoc3	apolipoprotein C-III	protein coding gene	ENSMUSG00000032081	GO:0010867	positive regulation of triglyceride biosynthetic process
Apoc3	apolipoprotein C-III	protein coding gene	ENSMUSG00000032081	GO:0043434	response to peptide hormone
Apoc3	apolipoprotein C-III	protein coding gene	ENSMUSG00000032081	GO:0019433	triglyceride catabolic process
Apoc3	apolipoprotein C-III	protein coding gene	ENSMUSG00000032081	GO:0070328	triglyceride homeostasis
Apoc3	apolipoprotein C-III	protein coding gene	ENSMUSG00000032081	GO:0006641	triglyceride metabolic process
Apoc3	apolipoprotein C-III	protein coding gene	ENSMUSG00000032081	GO:0006642	triglyceride mobilization
Apoc3	apolipoprotein C-III	protein coding gene	ENSMUSG00000032081	GO:0006642	triglyceride mobilization
Apoc3	apolipoprotein C-III	protein coding gene	ENSMUSG00000032081	GO:0042627	chylomicron
Apoc3	apolipoprotein C-III	protein coding gene	ENSMUSG00000032081	GO:0005576	extracellular region
Apoc3	apolipoprotein C-III	protein coding gene	ENSMUSG00000032081	GO:0005576	extracellular region
Apoc3	apolipoprotein C-III	protein coding gene	ENSMUSG00000032081	GO:0005615	extracellular space
Apoc3	apolipoprotein C-III	protein coding gene	ENSMUSG00000032081	GO:0034363	intermediate-density lipoprotein particle
Apoc3	apolipoprotein C-III	protein coding gene	ENSMUSG00000032081	GO:0034366	spherical high-density lipoprotein particle
Apoc3	apolipoprotein C-III	protein coding gene	ENSMUSG00000032081	GO:0034361	very-low-density lipoprotein particle
Apoc3	apolipoprotein C-III	protein coding gene	ENSMUSG00000032081	GO:0070653	high-density lipoprotein particle receptor binding
Apoc3	apolipoprotein C-III	protein coding gene	ENSMUSG00000032081	GO:0055102	lipase inhibitor activity
Apoc3	apolipoprotein C-III	protein coding gene	ENSMUSG00000032081	GO:0008289	lipid binding
Apoc3	apolipoprotein C-III	protein coding gene	ENSMUSG00000032081	GO:0005543	phospholipid binding
Apoc4	apolipoprotein C-IV	protein coding gene	ENSMUSG00000074336	GO:0006869	lipid transport
Apoc4	apolipoprotein C-IV	protein coding gene	ENSMUSG00000074336	GO:0010890	positive regulation of sequestering of triglyceride
Apoc4	apolipoprotein C-IV	protein coding gene	ENSMUSG00000074336	GO:0010890	positive regulation of sequestering of triglyceride
Apoc4	apolipoprotein C-IV	protein coding gene	ENSMUSG00000074336	GO:0070328	triglyceride homeostasis
Apoc4	apolipoprotein C-IV	protein coding gene	ENSMUSG00000074336	GO:0070328	triglyceride homeostasis
Apoc4	apolipoprotein C-IV	protein coding gene	ENSMUSG00000074336	GO:0005576	extracellular region
Apoc4	apolipoprotein C-IV	protein coding gene	ENSMUSG00000074336	GO:0034364	high-density lipoprotein particle
Apoc4	apolipoprotein C-IV	protein coding gene	ENSMUSG00000074336	GO:0034364	high-density lipoprotein particle
Apoc4	apolipoprotein C-IV	protein coding gene	ENSMUSG00000074336	GO:0034361	very-low-density lipoprotein particle
Apoc4	apolipoprotein C-IV	protein coding gene	ENSMUSG00000074336	GO:0034361	very-low-density lipoprotein particle
Apoc4	apolipoprotein C-IV	protein coding gene	ENSMUSG00000074336	GO:0034361	very-low-density lipoprotein particle
Apof	apolipoprotein F	protein coding gene	ENSMUSG00000047631	GO:0033344	cholesterol efflux
Apof	apolipoprotein F	protein coding gene	ENSMUSG00000047631	GO:0008203	cholesterol metabolic process
Apof	apolipoprotein F	protein coding gene	ENSMUSG00000047631	GO:0006629	lipid metabolic process
Apof	apolipoprotein F	protein coding gene	ENSMUSG00000047631	GO:0006869	lipid transport
Apof	apolipoprotein F	protein coding gene	ENSMUSG00000047631	GO:0008202	steroid metabolic process
Apof	apolipoprotein F	protein coding gene	ENSMUSG00000047631	GO:0006641	triglyceride metabolic process
Apof	apolipoprotein F	protein coding gene	ENSMUSG00000047631	GO:0005576	extracellular region
Apof	apolipoprotein F	protein coding gene	ENSMUSG00000047631	GO:0005615	extracellular space
Apof	apolipoprotein F	protein coding gene	ENSMUSG00000047631	GO:0034364	high-density lipoprotein particle
Apof	apolipoprotein F	protein coding gene	ENSMUSG00000047631	GO:0034362	low-density lipoprotein particle
Apof	apolipoprotein F	protein coding gene	ENSMUSG00000047631	GO:0003674	molecular_function
Apoh	apolipoprotein H	protein coding gene	ENSMUSG00000000049	GO:0031100	animal organ regeneration
Apoh	apolipoprotein H	protein coding gene	ENSMUSG00000000049	GO:0007596	blood coagulation
Apoh	apolipoprotein H	protein coding gene	ENSMUSG00000000049	GO:0007597	blood coagulation, intrinsic pathway
Apoh	apolipoprotein H	protein coding gene	ENSMUSG00000000049	GO:0016525	negative regulation of angiogenesis
Apoh	apolipoprotein H	protein coding gene	ENSMUSG00000000049	GO:0030195	negative regulation of blood coagulation
Apoh	apolipoprotein H	protein coding gene	ENSMUSG00000000049	GO:0010596	negative regulation of endothelial cell migration
Apoh	apolipoprotein H	protein coding gene	ENSMUSG00000000049	GO:0001937	negative regulation of endothelial cell proliferation
Apoh	apolipoprotein H	protein coding gene	ENSMUSG00000000049	GO:0051918	negative regulation of fibrinolysis
Apoh	apolipoprotein H	protein coding gene	ENSMUSG00000000049	GO:0033033	negative regulation of myeloid cell apoptotic process
Apoh	apolipoprotein H	protein coding gene	ENSMUSG00000000049	GO:0060268	negative regulation of respiratory burst
Apoh	apolipoprotein H	protein coding gene	ENSMUSG00000000049	GO:0034392	negative regulation of smooth muscle cell apoptotic process
Apoh	apolipoprotein H	protein coding gene	ENSMUSG00000000049	GO:0031639	plasminogen activation
Apoh	apolipoprotein H	protein coding gene	ENSMUSG00000000049	GO:0051006	positive regulation of lipoprotein lipase activity
Apoh	apolipoprotein H	protein coding gene	ENSMUSG00000000049	GO:0010898	positive regulation of triglyceride catabolic process
Apoh	apolipoprotein H	protein coding gene	ENSMUSG00000000049	GO:0030193	regulation of blood coagulation
Apoh	apolipoprotein H	protein coding gene	ENSMUSG00000000049	GO:0051917	regulation of fibrinolysis
Apoh	apolipoprotein H	protein coding gene	ENSMUSG00000000049	GO:0006641	triglyceride metabolic process
Apoh	apolipoprotein H	protein coding gene	ENSMUSG00000000049	GO:0034197	triglyceride transport
Apoh	apolipoprotein H	protein coding gene	ENSMUSG00000000049	GO:0009986	cell surface
Apoh	apolipoprotein H	protein coding gene	ENSMUSG00000000049	GO:0009986	cell surface
Apoh	apolipoprotein H	protein coding gene	ENSMUSG00000000049	GO:0042627	chylomicron
Apoh	apolipoprotein H	protein coding gene	ENSMUSG00000000049	GO:0005737	cytoplasm
Apoh	apolipoprotein H	protein coding gene	ENSMUSG00000000049	GO:0005576	extracellular region
Apoh	apolipoprotein H	protein coding gene	ENSMUSG00000000049	GO:0005615	extracellular space
Apoh	apolipoprotein H	protein coding gene	ENSMUSG00000000049	GO:0005615	extracellular space
Apoh	apolipoprotein H	protein coding gene	ENSMUSG00000000049	GO:0005615	extracellular space
Apoh	apolipoprotein H	protein coding gene	ENSMUSG00000000049	GO:0034364	high-density lipoprotein particle
Apoh	apolipoprotein H	protein coding gene	ENSMUSG00000000049	GO:0005886	plasma membrane
Apoh	apolipoprotein H	protein coding gene	ENSMUSG00000000049	GO:0034361	very-low-density lipoprotein particle
Apoh	apolipoprotein H	protein coding gene	ENSMUSG00000000049	GO:0008201	heparin binding
Apoh	apolipoprotein H	protein coding gene	ENSMUSG00000000049	GO:0042802	identical protein binding
Apoh	apolipoprotein H	protein coding gene	ENSMUSG00000000049	GO:0008289	lipid binding
Apoh	apolipoprotein H	protein coding gene	ENSMUSG00000000049	GO:0008289	lipid binding
Apoh	apolipoprotein H	protein coding gene	ENSMUSG00000000049	GO:0060230	lipoprotein lipase activator activity
Apoh	apolipoprotein H	protein coding gene	ENSMUSG00000000049	GO:0005543	phospholipid binding
Apom	apolipoprotein M	protein coding gene	ENSMUSG00000024391	GO:0033344	cholesterol efflux
Apom	apolipoprotein M	protein coding gene	ENSMUSG00000024391	GO:0033344	cholesterol efflux
Apom	apolipoprotein M	protein coding gene	ENSMUSG00000024391	GO:0034380	high-density lipoprotein particle assembly
Apom	apolipoprotein M	protein coding gene	ENSMUSG00000024391	GO:0034384	high-density lipoprotein particle clearance
Apom	apolipoprotein M	protein coding gene	ENSMUSG00000024391	GO:0034375	high-density lipoprotein particle remodeling
Apom	apolipoprotein M	protein coding gene	ENSMUSG00000024391	GO:0034375	high-density lipoprotein particle remodeling
Apom	apolipoprotein M	protein coding gene	ENSMUSG00000024391	GO:0006869	lipid transport
Apom	apolipoprotein M	protein coding gene	ENSMUSG00000024391	GO:0042157	lipoprotein metabolic process
Apom	apolipoprotein M	protein coding gene	ENSMUSG00000024391	GO:0034445	negative regulation of plasma lipoprotein oxidation
Apom	apolipoprotein M	protein coding gene	ENSMUSG00000024391	GO:0034445	negative regulation of plasma lipoprotein oxidation
Apom	apolipoprotein M	protein coding gene	ENSMUSG00000024391	GO:0043691	reverse cholesterol transport
Apom	apolipoprotein M	protein coding gene	ENSMUSG00000024391	GO:0034365	discoidal high-density lipoprotein particle
Apom	apolipoprotein M	protein coding gene	ENSMUSG00000024391	GO:0034365	discoidal high-density lipoprotein particle
Apom	apolipoprotein M	protein coding gene	ENSMUSG00000024391	GO:0005576	extracellular region
Apom	apolipoprotein M	protein coding gene	ENSMUSG00000024391	GO:0005615	extracellular space
Apom	apolipoprotein M	protein coding gene	ENSMUSG00000024391	GO:0034364	high-density lipoprotein particle
Apom	apolipoprotein M	protein coding gene	ENSMUSG00000024391	GO:0034364	high-density lipoprotein particle
Apom	apolipoprotein M	protein coding gene	ENSMUSG00000024391	GO:0034362	low-density lipoprotein particle
Apom	apolipoprotein M	protein coding gene	ENSMUSG00000024391	GO:0034366	spherical high-density lipoprotein particle
Apom	apolipoprotein M	protein coding gene	ENSMUSG00000024391	GO:0034361	very-low-density lipoprotein particle
Apom	apolipoprotein M	protein coding gene	ENSMUSG00000024391	GO:0016209	antioxidant activity
Apom	apolipoprotein M	protein coding gene	ENSMUSG00000024391	GO:0016209	antioxidant activity
Apom	apolipoprotein M	protein coding gene	ENSMUSG00000024391	GO:0005319	lipid transporter activity
Apom	apolipoprotein M	protein coding gene	ENSMUSG00000024391	GO:0005543	phospholipid binding
Apom	apolipoprotein M	protein coding gene	ENSMUSG00000024391	GO:0005543	phospholipid binding
Apom	apolipoprotein M	protein coding gene	ENSMUSG00000024391	GO:0005515	protein binding
Apon	apolipoprotein N	protein coding gene	ENSMUSG00000051716	GO:0008150	biological_process
Apon	apolipoprotein N	protein coding gene	ENSMUSG00000051716	GO:0005737	cytoplasm
Apon	apolipoprotein N	protein coding gene	ENSMUSG00000051716	GO:0005615	extracellular space
Apon	apolipoprotein N	protein coding gene	ENSMUSG00000051716	GO:0003674	molecular_function
Arg1	arginase, liver	protein coding gene	ENSMUSG00000019987	GO:0002250	adaptive immune response
Arg1	arginase, liver	protein coding gene	ENSMUSG00000019987	GO:0019547	arginine catabolic process to ornithine
Arg1	arginase, liver	protein coding gene	ENSMUSG00000019987	GO:0019547	arginine catabolic process to ornithine
Arg1	arginase, liver	protein coding gene	ENSMUSG00000019987	GO:0006525	arginine metabolic process
Arg1	arginase, liver	protein coding gene	ENSMUSG00000019987	GO:0032964	collagen biosynthetic process
Arg1	arginase, liver	protein coding gene	ENSMUSG00000019987	GO:0042832	defense response to protozoan
Arg1	arginase, liver	protein coding gene	ENSMUSG00000019987	GO:0002376	immune system process
Arg1	arginase, liver	protein coding gene	ENSMUSG00000019987	GO:0045087	innate immune response
Arg1	arginase, liver	protein coding gene	ENSMUSG00000019987	GO:0046007	negative regulation of activated T cell proliferation
Arg1	arginase, liver	protein coding gene	ENSMUSG00000019987	GO:0060336	negative regulation of interferon-gamma-mediated signaling pathway
Arg1	arginase, liver	protein coding gene	ENSMUSG00000019987	GO:0042130	negative regulation of T cell proliferation
Arg1	arginase, liver	protein coding gene	ENSMUSG00000019987	GO:2000552	negative regulation of T-helper 2 cell cytokine production
Arg1	arginase, liver	protein coding gene	ENSMUSG00000019987	GO:0001938	positive regulation of endothelial cell proliferation
Arg1	arginase, liver	protein coding gene	ENSMUSG00000019987	GO:0070965	positive regulation of neutrophil mediated killing of fungus
Arg1	arginase, liver	protein coding gene	ENSMUSG00000019987	GO:0070207	protein homotrimerization
Arg1	arginase, liver	protein coding gene	ENSMUSG00000019987	GO:0010963	regulation of L-arginine import
Arg1	arginase, liver	protein coding gene	ENSMUSG00000019987	GO:0000050	urea cycle
Arg1	arginase, liver	protein coding gene	ENSMUSG00000019987	GO:0005737	cytoplasm
Arg1	arginase, liver	protein coding gene	ENSMUSG00000019987	GO:0005737	cytoplasm
Arg1	arginase, liver	protein coding gene	ENSMUSG00000019987	GO:0005829	cytosol
Arg1	arginase, liver	protein coding gene	ENSMUSG00000019987	GO:0005615	extracellular space
Arg1	arginase, liver	protein coding gene	ENSMUSG00000019987	GO:0005615	extracellular space
Arg1	arginase, liver	protein coding gene	ENSMUSG00000019987	GO:0005741	mitochondrial outer membrane
Arg1	arginase, liver	protein coding gene	ENSMUSG00000019987	GO:0043025	neuronal cell body
Arg1	arginase, liver	protein coding gene	ENSMUSG00000019987	GO:0043005	neuron projection
Arg1	arginase, liver	protein coding gene	ENSMUSG00000019987	GO:0004053	arginase activity
Arg1	arginase, liver	protein coding gene	ENSMUSG00000019987	GO:0004053	arginase activity
Arg1	arginase, liver	protein coding gene	ENSMUSG00000019987	GO:0004053	arginase activity
Arg1	arginase, liver	protein coding gene	ENSMUSG00000019987	GO:0004053	arginase activity
Arg1	arginase, liver	protein coding gene	ENSMUSG00000019987	GO:0016787	hydrolase activity
Arg1	arginase, liver	protein coding gene	ENSMUSG00000019987	GO:0016813	hydrolase activity, acting on carbon-nitrogen (but not peptide) bonds, in linear amidines
Arg1	arginase, liver	protein coding gene	ENSMUSG00000019987	GO:0030145	manganese ion binding
Arg1	arginase, liver	protein coding gene	ENSMUSG00000019987	GO:0030145	manganese ion binding
Arg1	arginase, liver	protein coding gene	ENSMUSG00000019987	GO:0046872	metal ion binding
Arg1	arginase, liver	protein coding gene	ENSMUSG00000019987	GO:0046872	metal ion binding
Arhgef19	Rho guanine nucleotide exchange factor (GEF) 19	protein coding gene	ENSMUSG00000028919	GO:0043547	positive regulation of GTPase activity
Arhgef19	Rho guanine nucleotide exchange factor (GEF) 19	protein coding gene	ENSMUSG00000028919	GO:0032956	regulation of actin cytoskeleton organization
Arhgef19	Rho guanine nucleotide exchange factor (GEF) 19	protein coding gene	ENSMUSG00000028919	GO:0035023	regulation of Rho protein signal transduction
Arhgef19	Rho guanine nucleotide exchange factor (GEF) 19	protein coding gene	ENSMUSG00000028919	GO:0042060	wound healing
Arhgef19	Rho guanine nucleotide exchange factor (GEF) 19	protein coding gene	ENSMUSG00000028919	GO:0005096	GTPase activator activity
Arhgef19	Rho guanine nucleotide exchange factor (GEF) 19	protein coding gene	ENSMUSG00000028919	GO:0005085	guanyl-nucleotide exchange factor activity
Arhgef19	Rho guanine nucleotide exchange factor (GEF) 19	protein coding gene	ENSMUSG00000028919	GO:0005089	Rho guanyl-nucleotide exchange factor activity
Asgr1	asialoglycoprotein receptor 1	protein coding gene	ENSMUSG00000020884	GO:0031668	cellular response to extracellular stimulus
Asgr1	asialoglycoprotein receptor 1	protein coding gene	ENSMUSG00000020884	GO:0006897	endocytosis
Asgr1	asialoglycoprotein receptor 1	protein coding gene	ENSMUSG00000020884	GO:0016021	integral component of membrane
Asgr1	asialoglycoprotein receptor 1	protein coding gene	ENSMUSG00000020884	GO:0016020	membrane
Asgr1	asialoglycoprotein receptor 1	protein coding gene	ENSMUSG00000020884	GO:0004873	asialoglycoprotein receptor activity
Asgr1	asialoglycoprotein receptor 1	protein coding gene	ENSMUSG00000020884	GO:0030246	carbohydrate binding
Asgr1	asialoglycoprotein receptor 1	protein coding gene	ENSMUSG00000020884	GO:0046872	metal ion binding
Asgr1	asialoglycoprotein receptor 1	protein coding gene	ENSMUSG00000020884	GO:0042803	protein homodimerization activity
Asgr2	asialoglycoprotein receptor 2	protein coding gene	ENSMUSG00000040963	GO:0006897	endocytosis
Asgr2	asialoglycoprotein receptor 2	protein coding gene	ENSMUSG00000040963	GO:0009100	glycoprotein metabolic process
Asgr2	asialoglycoprotein receptor 2	protein coding gene	ENSMUSG00000040963	GO:0055088	lipid homeostasis
Asgr2	asialoglycoprotein receptor 2	protein coding gene	ENSMUSG00000040963	GO:0031647	regulation of protein stability
Asgr2	asialoglycoprotein receptor 2	protein coding gene	ENSMUSG00000040963	GO:0044322	endoplasmic reticulum quality control compartment
Asgr2	asialoglycoprotein receptor 2	protein coding gene	ENSMUSG00000040963	GO:0016021	integral component of membrane
Asgr2	asialoglycoprotein receptor 2	protein coding gene	ENSMUSG00000040963	GO:0016020	membrane
Asgr2	asialoglycoprotein receptor 2	protein coding gene	ENSMUSG00000040963	GO:0048471	perinuclear region of cytoplasm
Asgr2	asialoglycoprotein receptor 2	protein coding gene	ENSMUSG00000040963	GO:0030246	carbohydrate binding
Aspdh	aspartate dehydrogenase domain containing	protein coding gene	ENSMUSG00000038704	GO:0009435	NAD biosynthetic process
Aspdh	aspartate dehydrogenase domain containing	protein coding gene	ENSMUSG00000038704	GO:0006742	NADP catabolic process
Aspdh	aspartate dehydrogenase domain containing	protein coding gene	ENSMUSG00000038704	GO:0055114	oxidation-reduction process
Aspdh	aspartate dehydrogenase domain containing	protein coding gene	ENSMUSG00000038704	GO:0055114	oxidation-reduction process
Aspdh	aspartate dehydrogenase domain containing	protein coding gene	ENSMUSG00000038704	GO:0019363	pyridine nucleotide biosynthetic process
Aspdh	aspartate dehydrogenase domain containing	protein coding gene	ENSMUSG00000038704	GO:0019363	pyridine nucleotide biosynthetic process
Aspdh	aspartate dehydrogenase domain containing	protein coding gene	ENSMUSG00000038704	GO:0005575	cellular_component
Aspdh	aspartate dehydrogenase domain containing	protein coding gene	ENSMUSG00000038704	GO:0033735	aspartate dehydrogenase activity
Aspdh	aspartate dehydrogenase domain containing	protein coding gene	ENSMUSG00000038704	GO:0033735	aspartate dehydrogenase activity
Aspdh	aspartate dehydrogenase domain containing	protein coding gene	ENSMUSG00000038704	GO:0050661	NADP binding
Aspdh	aspartate dehydrogenase domain containing	protein coding gene	ENSMUSG00000038704	GO:0016491	oxidoreductase activity
Aspdh	aspartate dehydrogenase domain containing	protein coding gene	ENSMUSG00000038704	GO:0016491	oxidoreductase activity
Azgp1	alpha-2-glycoprotein 1, zinc	protein coding gene	ENSMUSG00000037053	GO:0007155	cell adhesion
Azgp1	alpha-2-glycoprotein 1, zinc	protein coding gene	ENSMUSG00000037053	GO:0001580	detection of chemical stimulus involved in sensory perception of bitter taste
Azgp1	alpha-2-glycoprotein 1, zinc	protein coding gene	ENSMUSG00000037053	GO:0006955	immune response
Azgp1	alpha-2-glycoprotein 1, zinc	protein coding gene	ENSMUSG00000037053	GO:0040014	regulation of multicellular organism growth
Azgp1	alpha-2-glycoprotein 1, zinc	protein coding gene	ENSMUSG00000037053	GO:0005576	extracellular region
Azgp1	alpha-2-glycoprotein 1, zinc	protein coding gene	ENSMUSG00000037053	GO:0005615	extracellular space
Azgp1	alpha-2-glycoprotein 1, zinc	protein coding gene	ENSMUSG00000037053	GO:0005615	extracellular space
Azgp1	alpha-2-glycoprotein 1, zinc	protein coding gene	ENSMUSG00000037053	GO:0005886	plasma membrane
Baat	bile acid-Coenzyme A: amino acid N-acyltransferase	protein coding gene	ENSMUSG00000039653	GO:0006637	acyl-CoA metabolic process
Baat	bile acid-Coenzyme A: amino acid N-acyltransferase	protein coding gene	ENSMUSG00000039653	GO:0006637	acyl-CoA metabolic process
Baat	bile acid-Coenzyme A: amino acid N-acyltransferase	protein coding gene	ENSMUSG00000039653	GO:0006699	bile acid biosynthetic process
Baat	bile acid-Coenzyme A: amino acid N-acyltransferase	protein coding gene	ENSMUSG00000039653	GO:0002152	bile acid conjugation
Baat	bile acid-Coenzyme A: amino acid N-acyltransferase	protein coding gene	ENSMUSG00000039653	GO:0008206	bile acid metabolic process
Baat	bile acid-Coenzyme A: amino acid N-acyltransferase	protein coding gene	ENSMUSG00000039653	GO:0006631	fatty acid metabolic process
Baat	bile acid-Coenzyme A: amino acid N-acyltransferase	protein coding gene	ENSMUSG00000039653	GO:0006544	glycine metabolic process
Baat	bile acid-Coenzyme A: amino acid N-acyltransferase	protein coding gene	ENSMUSG00000039653	GO:0006629	lipid metabolic process
Baat	bile acid-Coenzyme A: amino acid N-acyltransferase	protein coding gene	ENSMUSG00000039653	GO:0019530	taurine metabolic process
Baat	bile acid-Coenzyme A: amino acid N-acyltransferase	protein coding gene	ENSMUSG00000039653	GO:0005737	cytoplasm
Baat	bile acid-Coenzyme A: amino acid N-acyltransferase	protein coding gene	ENSMUSG00000039653	GO:0005829	cytosol
Baat	bile acid-Coenzyme A: amino acid N-acyltransferase	protein coding gene	ENSMUSG00000039653	GO:0005829	cytosol
Baat	bile acid-Coenzyme A: amino acid N-acyltransferase	protein coding gene	ENSMUSG00000039653	GO:0005777	peroxisome
Baat	bile acid-Coenzyme A: amino acid N-acyltransferase	protein coding gene	ENSMUSG00000039653	GO:0005777	peroxisome
Baat	bile acid-Coenzyme A: amino acid N-acyltransferase	protein coding gene	ENSMUSG00000039653	GO:0005777	peroxisome
Baat	bile acid-Coenzyme A: amino acid N-acyltransferase	protein coding gene	ENSMUSG00000039653	GO:0047617	acyl-CoA hydrolase activity
Baat	bile acid-Coenzyme A: amino acid N-acyltransferase	protein coding gene	ENSMUSG00000039653	GO:0052689	carboxylic ester hydrolase activity
Baat	bile acid-Coenzyme A: amino acid N-acyltransferase	protein coding gene	ENSMUSG00000039653	GO:0047963	glycine N-choloyltransferase activity
Baat	bile acid-Coenzyme A: amino acid N-acyltransferase	protein coding gene	ENSMUSG00000039653	GO:0016787	hydrolase activity
Baat	bile acid-Coenzyme A: amino acid N-acyltransferase	protein coding gene	ENSMUSG00000039653	GO:0052816	long-chain acyl-CoA hydrolase activity
Baat	bile acid-Coenzyme A: amino acid N-acyltransferase	protein coding gene	ENSMUSG00000039653	GO:0052815	medium-chain acyl-CoA hydrolase activity
Baat	bile acid-Coenzyme A: amino acid N-acyltransferase	protein coding gene	ENSMUSG00000039653	GO:0102991	myristoyl-CoA hydrolase activity
Baat	bile acid-Coenzyme A: amino acid N-acyltransferase	protein coding gene	ENSMUSG00000039653	GO:0016410	N-acyltransferase activity
Baat	bile acid-Coenzyme A: amino acid N-acyltransferase	protein coding gene	ENSMUSG00000039653	GO:0016410	N-acyltransferase activity
Baat	bile acid-Coenzyme A: amino acid N-acyltransferase	protein coding gene	ENSMUSG00000039653	GO:0016290	palmitoyl-CoA hydrolase activity
Baat	bile acid-Coenzyme A: amino acid N-acyltransferase	protein coding gene	ENSMUSG00000039653	GO:0005102	signaling receptor binding
Baat	bile acid-Coenzyme A: amino acid N-acyltransferase	protein coding gene	ENSMUSG00000039653	GO:0016790	thiolester hydrolase activity
Baat	bile acid-Coenzyme A: amino acid N-acyltransferase	protein coding gene	ENSMUSG00000039653	GO:0016740	transferase activity
Baat	bile acid-Coenzyme A: amino acid N-acyltransferase	protein coding gene	ENSMUSG00000039653	GO:0016746	transferase activity, transferring acyl groups
Baat	bile acid-Coenzyme A: amino acid N-acyltransferase	protein coding gene	ENSMUSG00000039653	GO:0052817	very long chain acyl-CoA hydrolase activity
Bbox1	butyrobetaine (gamma), 2-oxoglutarate dioxygenase 1 (gamma-butyrobetaine hydroxylase)	protein coding gene	ENSMUSG00000041660	GO:0045329	carnitine biosynthetic process
Bbox1	butyrobetaine (gamma), 2-oxoglutarate dioxygenase 1 (gamma-butyrobetaine hydroxylase)	protein coding gene	ENSMUSG00000041660	GO:0045329	carnitine biosynthetic process
Bbox1	butyrobetaine (gamma), 2-oxoglutarate dioxygenase 1 (gamma-butyrobetaine hydroxylase)	protein coding gene	ENSMUSG00000041660	GO:0055114	oxidation-reduction process
Bbox1	butyrobetaine (gamma), 2-oxoglutarate dioxygenase 1 (gamma-butyrobetaine hydroxylase)	protein coding gene	ENSMUSG00000041660	GO:0055114	oxidation-reduction process
Bbox1	butyrobetaine (gamma), 2-oxoglutarate dioxygenase 1 (gamma-butyrobetaine hydroxylase)	protein coding gene	ENSMUSG00000041660	GO:0005737	cytoplasm
Bbox1	butyrobetaine (gamma), 2-oxoglutarate dioxygenase 1 (gamma-butyrobetaine hydroxylase)	protein coding gene	ENSMUSG00000041660	GO:0005739	mitochondrion
Bbox1	butyrobetaine (gamma), 2-oxoglutarate dioxygenase 1 (gamma-butyrobetaine hydroxylase)	protein coding gene	ENSMUSG00000041660	GO:0005739	mitochondrion
Bbox1	butyrobetaine (gamma), 2-oxoglutarate dioxygenase 1 (gamma-butyrobetaine hydroxylase)	protein coding gene	ENSMUSG00000041660	GO:0051213	dioxygenase activity
Bbox1	butyrobetaine (gamma), 2-oxoglutarate dioxygenase 1 (gamma-butyrobetaine hydroxylase)	protein coding gene	ENSMUSG00000041660	GO:0008336	gamma-butyrobetaine dioxygenase activity
Bbox1	butyrobetaine (gamma), 2-oxoglutarate dioxygenase 1 (gamma-butyrobetaine hydroxylase)	protein coding gene	ENSMUSG00000041660	GO:0008336	gamma-butyrobetaine dioxygenase activity
Bbox1	butyrobetaine (gamma), 2-oxoglutarate dioxygenase 1 (gamma-butyrobetaine hydroxylase)	protein coding gene	ENSMUSG00000041660	GO:0008336	gamma-butyrobetaine dioxygenase activity
Bbox1	butyrobetaine (gamma), 2-oxoglutarate dioxygenase 1 (gamma-butyrobetaine hydroxylase)	protein coding gene	ENSMUSG00000041660	GO:0042802	identical protein binding
Bbox1	butyrobetaine (gamma), 2-oxoglutarate dioxygenase 1 (gamma-butyrobetaine hydroxylase)	protein coding gene	ENSMUSG00000041660	GO:0005506	iron ion binding
Bbox1	butyrobetaine (gamma), 2-oxoglutarate dioxygenase 1 (gamma-butyrobetaine hydroxylase)	protein coding gene	ENSMUSG00000041660	GO:0046872	metal ion binding
Bbox1	butyrobetaine (gamma), 2-oxoglutarate dioxygenase 1 (gamma-butyrobetaine hydroxylase)	protein coding gene	ENSMUSG00000041660	GO:0016491	oxidoreductase activity
Bbox1	butyrobetaine (gamma), 2-oxoglutarate dioxygenase 1 (gamma-butyrobetaine hydroxylase)	protein coding gene	ENSMUSG00000041660	GO:0016491	oxidoreductase activity
Bbox1	butyrobetaine (gamma), 2-oxoglutarate dioxygenase 1 (gamma-butyrobetaine hydroxylase)	protein coding gene	ENSMUSG00000041660	GO:0016702	oxidoreductase activity, acting on single donors with incorporation of molecular oxygen, incorporation of two atoms of oxygen
Bbox1	butyrobetaine (gamma), 2-oxoglutarate dioxygenase 1 (gamma-butyrobetaine hydroxylase)	protein coding gene	ENSMUSG00000041660	GO:0008270	zinc ion binding
BC089597	RDH16 family member 2	protein coding gene	ENSMUSG00000074639	GO:0008150	biological_process
BC089597	RDH16 family member 2	protein coding gene	ENSMUSG00000074639	GO:0005575	cellular_component
BC089597	RDH16 family member 2	protein coding gene	ENSMUSG00000074639	GO:0003674	molecular_function
Bcmo1	beta-carotene oxygenase 1	protein coding gene	ENSMUSG00000031845	GO:1901810	beta-carotene metabolic process
Bcmo1	beta-carotene oxygenase 1	protein coding gene	ENSMUSG00000031845	GO:0016121	carotene catabolic process
Bcmo1	beta-carotene oxygenase 1	protein coding gene	ENSMUSG00000031845	GO:0055114	oxidation-reduction process
Bcmo1	beta-carotene oxygenase 1	protein coding gene	ENSMUSG00000031845	GO:0055114	oxidation-reduction process
Bcmo1	beta-carotene oxygenase 1	protein coding gene	ENSMUSG00000031845	GO:0042574	retinal metabolic process
Bcmo1	beta-carotene oxygenase 1	protein coding gene	ENSMUSG00000031845	GO:0042574	retinal metabolic process
Bcmo1	beta-carotene oxygenase 1	protein coding gene	ENSMUSG00000031845	GO:0001523	retinoid metabolic process
Bcmo1	beta-carotene oxygenase 1	protein coding gene	ENSMUSG00000031845	GO:0001523	retinoid metabolic process
Bcmo1	beta-carotene oxygenase 1	protein coding gene	ENSMUSG00000031845	GO:0001523	retinoid metabolic process
Bcmo1	beta-carotene oxygenase 1	protein coding gene	ENSMUSG00000031845	GO:0003834	beta-carotene 15,15'-monooxygenase activity
Bcmo1	beta-carotene oxygenase 1	protein coding gene	ENSMUSG00000031845	GO:0003834	beta-carotene 15,15'-monooxygenase activity
Bcmo1	beta-carotene oxygenase 1	protein coding gene	ENSMUSG00000031845	GO:0003834	beta-carotene 15,15'-monooxygenase activity
Bcmo1	beta-carotene oxygenase 1	protein coding gene	ENSMUSG00000031845	GO:0003834	beta-carotene 15,15'-monooxygenase activity
Bcmo1	beta-carotene oxygenase 1	protein coding gene	ENSMUSG00000031845	GO:0003834	beta-carotene 15,15'-monooxygenase activity
Bcmo1	beta-carotene oxygenase 1	protein coding gene	ENSMUSG00000031845	GO:0010436	carotenoid dioxygenase activity
Bcmo1	beta-carotene oxygenase 1	protein coding gene	ENSMUSG00000031845	GO:0051213	dioxygenase activity
Bcmo1	beta-carotene oxygenase 1	protein coding gene	ENSMUSG00000031845	GO:0046872	metal ion binding
Bcmo1	beta-carotene oxygenase 1	protein coding gene	ENSMUSG00000031845	GO:0016491	oxidoreductase activity
Bcmo1	beta-carotene oxygenase 1	protein coding gene	ENSMUSG00000031845	GO:0016702	oxidoreductase activity, acting on single donors with incorporation of molecular oxygen, incorporation of two atoms of oxygen
Bcmo1	beta-carotene oxygenase 1	protein coding gene	ENSMUSG00000031845	GO:0004744	retinal isomerase activity
Bhmt	betaine-homocysteine methyltransferase	protein coding gene	ENSMUSG00000074768	GO:0006577	amino-acid betaine metabolic process
Bhmt	betaine-homocysteine methyltransferase	protein coding gene	ENSMUSG00000074768	GO:0071267	L-methionine salvage
Bhmt	betaine-homocysteine methyltransferase	protein coding gene	ENSMUSG00000074768	GO:0009086	methionine biosynthetic process
Bhmt	betaine-homocysteine methyltransferase	protein coding gene	ENSMUSG00000074768	GO:0009086	methionine biosynthetic process
Bhmt	betaine-homocysteine methyltransferase	protein coding gene	ENSMUSG00000074768	GO:0006479	protein methylation
Bhmt	betaine-homocysteine methyltransferase	protein coding gene	ENSMUSG00000074768	GO:0005829	cytosol
Bhmt	betaine-homocysteine methyltransferase	protein coding gene	ENSMUSG00000074768	GO:0005829	cytosol
Bhmt	betaine-homocysteine methyltransferase	protein coding gene	ENSMUSG00000074768	GO:0070062	extracellular exosome
Bhmt	betaine-homocysteine methyltransferase	protein coding gene	ENSMUSG00000074768	GO:0032991	protein-containing complex
Bhmt	betaine-homocysteine methyltransferase	protein coding gene	ENSMUSG00000074768	GO:0047150	betaine-homocysteine S-methyltransferase activity
Bhmt	betaine-homocysteine methyltransferase	protein coding gene	ENSMUSG00000074768	GO:0047150	betaine-homocysteine S-methyltransferase activity
Bhmt	betaine-homocysteine methyltransferase	protein coding gene	ENSMUSG00000074768	GO:0047150	betaine-homocysteine S-methyltransferase activity
Bhmt	betaine-homocysteine methyltransferase	protein coding gene	ENSMUSG00000074768	GO:0047150	betaine-homocysteine S-methyltransferase activity
Bhmt	betaine-homocysteine methyltransferase	protein coding gene	ENSMUSG00000074768	GO:0008168	methyltransferase activity
Bhmt	betaine-homocysteine methyltransferase	protein coding gene	ENSMUSG00000074768	GO:0044877	protein-containing complex binding
Bhmt	betaine-homocysteine methyltransferase	protein coding gene	ENSMUSG00000074768	GO:0008270	zinc ion binding
Bhmt2	betaine-homocysteine methyltransferase 2	protein coding gene	ENSMUSG00000042118	GO:0071267	L-methionine salvage
Bhmt2	betaine-homocysteine methyltransferase 2	protein coding gene	ENSMUSG00000042118	GO:0009086	methionine biosynthetic process
Bhmt2	betaine-homocysteine methyltransferase 2	protein coding gene	ENSMUSG00000042118	GO:0032259	methylation
Bhmt2	betaine-homocysteine methyltransferase 2	protein coding gene	ENSMUSG00000042118	GO:0046500	S-adenosylmethionine metabolic process
Bhmt2	betaine-homocysteine methyltransferase 2	protein coding gene	ENSMUSG00000042118	GO:0033477	S-methylmethionine metabolic process
Bhmt2	betaine-homocysteine methyltransferase 2	protein coding gene	ENSMUSG00000042118	GO:0005737	cytoplasm
Bhmt2	betaine-homocysteine methyltransferase 2	protein coding gene	ENSMUSG00000042118	GO:0047150	betaine-homocysteine S-methyltransferase activity
Bhmt2	betaine-homocysteine methyltransferase 2	protein coding gene	ENSMUSG00000042118	GO:0046872	metal ion binding
Bhmt2	betaine-homocysteine methyltransferase 2	protein coding gene	ENSMUSG00000042118	GO:0008168	methyltransferase activity
Bhmt2	betaine-homocysteine methyltransferase 2	protein coding gene	ENSMUSG00000042118	GO:0008898	S-adenosylmethionine-homocysteine S-methyltransferase activity
Bhmt2	betaine-homocysteine methyltransferase 2	protein coding gene	ENSMUSG00000042118	GO:0061627	S-methylmethionine-homocysteine S-methyltransferase activity
Bhmt2	betaine-homocysteine methyltransferase 2	protein coding gene	ENSMUSG00000042118	GO:0061627	S-methylmethionine-homocysteine S-methyltransferase activity
Bhmt2	betaine-homocysteine methyltransferase 2	protein coding gene	ENSMUSG00000042118	GO:0016740	transferase activity
Bhmt2	betaine-homocysteine methyltransferase 2	protein coding gene	ENSMUSG00000042118	GO:0008270	zinc ion binding
C1rl	complement component 1, r subcomponent-like	protein coding gene	ENSMUSG00000038527	GO:0006958	complement activation, classical pathway
C1rl	complement component 1, r subcomponent-like	protein coding gene	ENSMUSG00000038527	GO:0002376	immune system process
C1rl	complement component 1, r subcomponent-like	protein coding gene	ENSMUSG00000038527	GO:0045087	innate immune response
C1rl	complement component 1, r subcomponent-like	protein coding gene	ENSMUSG00000038527	GO:0006508	proteolysis
C1rl	complement component 1, r subcomponent-like	protein coding gene	ENSMUSG00000038527	GO:0006508	proteolysis
C1rl	complement component 1, r subcomponent-like	protein coding gene	ENSMUSG00000038527	GO:0031638	zymogen activation
C1rl	complement component 1, r subcomponent-like	protein coding gene	ENSMUSG00000038527	GO:0005576	extracellular region
C1rl	complement component 1, r subcomponent-like	protein coding gene	ENSMUSG00000038527	GO:0005615	extracellular space
C1rl	complement component 1, r subcomponent-like	protein coding gene	ENSMUSG00000038527	GO:0005615	extracellular space
C1rl	complement component 1, r subcomponent-like	protein coding gene	ENSMUSG00000038527	GO:0016787	hydrolase activity
C1rl	complement component 1, r subcomponent-like	protein coding gene	ENSMUSG00000038527	GO:0008233	peptidase activity
C1rl	complement component 1, r subcomponent-like	protein coding gene	ENSMUSG00000038527	GO:0004252	serine-type endopeptidase activity
C1rl	complement component 1, r subcomponent-like	protein coding gene	ENSMUSG00000038527	GO:0008236	serine-type peptidase activity
C4bp	complement component 4 binding protein	protein coding gene	ENSMUSG00000026405	GO:0006958	complement activation, classical pathway
C4bp	complement component 4 binding protein	protein coding gene	ENSMUSG00000026405	GO:0002376	immune system process
C4bp	complement component 4 binding protein	protein coding gene	ENSMUSG00000026405	GO:0045087	innate immune response
C4bp	complement component 4 binding protein	protein coding gene	ENSMUSG00000026405	GO:0005576	extracellular region
C4bp	complement component 4 binding protein	protein coding gene	ENSMUSG00000026405	GO:0005515	protein binding
C8a	complement component 8, alpha polypeptide	protein coding gene	ENSMUSG00000035031	GO:0006956	complement activation
C8a	complement component 8, alpha polypeptide	protein coding gene	ENSMUSG00000035031	GO:0006957	complement activation, alternative pathway
C8a	complement component 8, alpha polypeptide	protein coding gene	ENSMUSG00000035031	GO:0006958	complement activation, classical pathway
C8a	complement component 8, alpha polypeptide	protein coding gene	ENSMUSG00000035031	GO:0019835	cytolysis
C8a	complement component 8, alpha polypeptide	protein coding gene	ENSMUSG00000035031	GO:0006955	immune response
C8a	complement component 8, alpha polypeptide	protein coding gene	ENSMUSG00000035031	GO:0002376	immune system process
C8a	complement component 8, alpha polypeptide	protein coding gene	ENSMUSG00000035031	GO:0045087	innate immune response
C8a	complement component 8, alpha polypeptide	protein coding gene	ENSMUSG00000035031	GO:0005576	extracellular region
C8a	complement component 8, alpha polypeptide	protein coding gene	ENSMUSG00000035031	GO:0005615	extracellular space
C8a	complement component 8, alpha polypeptide	protein coding gene	ENSMUSG00000035031	GO:0016021	integral component of membrane
C8a	complement component 8, alpha polypeptide	protein coding gene	ENSMUSG00000035031	GO:0016020	membrane
C8a	complement component 8, alpha polypeptide	protein coding gene	ENSMUSG00000035031	GO:0005579	membrane attack complex
C8a	complement component 8, alpha polypeptide	protein coding gene	ENSMUSG00000035031	GO:0005886	plasma membrane
C8a	complement component 8, alpha polypeptide	protein coding gene	ENSMUSG00000035031	GO:0001848	complement binding
C8a	complement component 8, alpha polypeptide	protein coding gene	ENSMUSG00000035031	GO:0044877	protein-containing complex binding
C8b	complement component 8, beta polypeptide	protein coding gene	ENSMUSG00000029656	GO:0006956	complement activation
C8b	complement component 8, beta polypeptide	protein coding gene	ENSMUSG00000029656	GO:0006957	complement activation, alternative pathway
C8b	complement component 8, beta polypeptide	protein coding gene	ENSMUSG00000029656	GO:0006958	complement activation, classical pathway
C8b	complement component 8, beta polypeptide	protein coding gene	ENSMUSG00000029656	GO:0019835	cytolysis
C8b	complement component 8, beta polypeptide	protein coding gene	ENSMUSG00000029656	GO:0006955	immune response
C8b	complement component 8, beta polypeptide	protein coding gene	ENSMUSG00000029656	GO:0002376	immune system process
C8b	complement component 8, beta polypeptide	protein coding gene	ENSMUSG00000029656	GO:0045087	innate immune response
C8b	complement component 8, beta polypeptide	protein coding gene	ENSMUSG00000029656	GO:0005576	extracellular region
C8b	complement component 8, beta polypeptide	protein coding gene	ENSMUSG00000029656	GO:0005615	extracellular space
C8b	complement component 8, beta polypeptide	protein coding gene	ENSMUSG00000029656	GO:0005579	membrane attack complex
C8b	complement component 8, beta polypeptide	protein coding gene	ENSMUSG00000029656	GO:0044877	protein-containing complex binding
C8g	complement component 8, gamma polypeptide	protein coding gene	ENSMUSG00000015083	GO:0006957	complement activation, alternative pathway
C8g	complement component 8, gamma polypeptide	protein coding gene	ENSMUSG00000015083	GO:0006958	complement activation, classical pathway
C8g	complement component 8, gamma polypeptide	protein coding gene	ENSMUSG00000015083	GO:0019835	cytolysis
C8g	complement component 8, gamma polypeptide	protein coding gene	ENSMUSG00000015083	GO:0002376	immune system process
C8g	complement component 8, gamma polypeptide	protein coding gene	ENSMUSG00000015083	GO:0045087	innate immune response
C8g	complement component 8, gamma polypeptide	protein coding gene	ENSMUSG00000015083	GO:0005576	extracellular region
C8g	complement component 8, gamma polypeptide	protein coding gene	ENSMUSG00000015083	GO:0005615	extracellular space
C8g	complement component 8, gamma polypeptide	protein coding gene	ENSMUSG00000015083	GO:0005579	membrane attack complex
C8g	complement component 8, gamma polypeptide	protein coding gene	ENSMUSG00000015083	GO:0001848	complement binding
C8g	complement component 8, gamma polypeptide	protein coding gene	ENSMUSG00000015083	GO:0044877	protein-containing complex binding
C8g	complement component 8, gamma polypeptide	protein coding gene	ENSMUSG00000015083	GO:0019841	retinol binding
C8g	complement component 8, gamma polypeptide	protein coding gene	ENSMUSG00000015083	GO:0036094	small molecule binding
Car5a	carbonic anhydrase 5a, mitochondrial	protein coding gene	ENSMUSG00000025317	GO:0006094	gluconeogenesis
Car5a	carbonic anhydrase 5a, mitochondrial	protein coding gene	ENSMUSG00000025317	GO:0005739	mitochondrion
Car5a	carbonic anhydrase 5a, mitochondrial	protein coding gene	ENSMUSG00000025317	GO:0005739	mitochondrion
Car5a	carbonic anhydrase 5a, mitochondrial	protein coding gene	ENSMUSG00000025317	GO:0005739	mitochondrion
Car5a	carbonic anhydrase 5a, mitochondrial	protein coding gene	ENSMUSG00000025317	GO:0005739	mitochondrion
Car5a	carbonic anhydrase 5a, mitochondrial	protein coding gene	ENSMUSG00000025317	GO:0004089	carbonate dehydratase activity
Car5a	carbonic anhydrase 5a, mitochondrial	protein coding gene	ENSMUSG00000025317	GO:0004089	carbonate dehydratase activity
Car5a	carbonic anhydrase 5a, mitochondrial	protein coding gene	ENSMUSG00000025317	GO:0016829	lyase activity
Car5a	carbonic anhydrase 5a, mitochondrial	protein coding gene	ENSMUSG00000025317	GO:0046872	metal ion binding
Car5a	carbonic anhydrase 5a, mitochondrial	protein coding gene	ENSMUSG00000025317	GO:0008270	zinc ion binding
Car8	carbonic anhydrase 8	protein coding gene	ENSMUSG00000041261	GO:0048015	phosphatidylinositol-mediated signaling
Car8	carbonic anhydrase 8	protein coding gene	ENSMUSG00000041261	GO:0005737	cytoplasm
Car8	carbonic anhydrase 8	protein coding gene	ENSMUSG00000041261	GO:0005622	intracellular
Car8	carbonic anhydrase 8	protein coding gene	ENSMUSG00000041261	GO:0004089	carbonate dehydratase activity
Car8	carbonic anhydrase 8	protein coding gene	ENSMUSG00000041261	GO:0046872	metal ion binding
Car8	carbonic anhydrase 8	protein coding gene	ENSMUSG00000041261	GO:0005515	protein binding
Car8	carbonic anhydrase 8	protein coding gene	ENSMUSG00000041261	GO:0008270	zinc ion binding
Cbs	cystathionine beta-synthase	protein coding gene	ENSMUSG00000024039	GO:0001974	blood vessel remodeling
Cbs	cystathionine beta-synthase	protein coding gene	ENSMUSG00000024039	GO:0060351	cartilage development involved in endochondral bone morphogenesis
Cbs	cystathionine beta-synthase	protein coding gene	ENSMUSG00000024039	GO:0008652	cellular amino acid biosynthetic process
Cbs	cystathionine beta-synthase	protein coding gene	ENSMUSG00000024039	GO:0071456	cellular response to hypoxia
Cbs	cystathionine beta-synthase	protein coding gene	ENSMUSG00000024039	GO:0021587	cerebellum morphogenesis
Cbs	cystathionine beta-synthase	protein coding gene	ENSMUSG00000024039	GO:0019344	cysteine biosynthetic process
Cbs	cystathionine beta-synthase	protein coding gene	ENSMUSG00000024039	GO:0006535	cysteine biosynthetic process from serine
Cbs	cystathionine beta-synthase	protein coding gene	ENSMUSG00000024039	GO:0019343	cysteine biosynthetic process via cystathionine
Cbs	cystathionine beta-synthase	protein coding gene	ENSMUSG00000024039	GO:0001958	endochondral ossification
Cbs	cystathionine beta-synthase	protein coding gene	ENSMUSG00000024039	GO:0050667	homocysteine metabolic process
Cbs	cystathionine beta-synthase	protein coding gene	ENSMUSG00000024039	GO:0050667	homocysteine metabolic process
Cbs	cystathionine beta-synthase	protein coding gene	ENSMUSG00000024039	GO:0050667	homocysteine metabolic process
Cbs	cystathionine beta-synthase	protein coding gene	ENSMUSG00000024039	GO:0050667	homocysteine metabolic process
Cbs	cystathionine beta-synthase	protein coding gene	ENSMUSG00000024039	GO:0050667	homocysteine metabolic process
Cbs	cystathionine beta-synthase	protein coding gene	ENSMUSG00000024039	GO:0070814	hydrogen sulfide biosynthetic process
Cbs	cystathionine beta-synthase	protein coding gene	ENSMUSG00000024039	GO:0060135	maternal process involved in female pregnancy
Cbs	cystathionine beta-synthase	protein coding gene	ENSMUSG00000024039	GO:0043066	negative regulation of apoptotic process
Cbs	cystathionine beta-synthase	protein coding gene	ENSMUSG00000024039	GO:0050880	regulation of blood vessel size
Cbs	cystathionine beta-synthase	protein coding gene	ENSMUSG00000024039	GO:0043506	regulation of JUN kinase activity
Cbs	cystathionine beta-synthase	protein coding gene	ENSMUSG00000024039	GO:0010749	regulation of nitric oxide mediated signal transduction
Cbs	cystathionine beta-synthase	protein coding gene	ENSMUSG00000024039	GO:0051593	response to folic acid
Cbs	cystathionine beta-synthase	protein coding gene	ENSMUSG00000024039	GO:0006801	superoxide metabolic process
Cbs	cystathionine beta-synthase	protein coding gene	ENSMUSG00000024039	GO:0019346	transsulfuration
Cbs	cystathionine beta-synthase	protein coding gene	ENSMUSG00000024039	GO:0005737	cytoplasm
Cbs	cystathionine beta-synthase	protein coding gene	ENSMUSG00000024039	GO:0005737	cytoplasm
Cbs	cystathionine beta-synthase	protein coding gene	ENSMUSG00000024039	GO:0005634	nucleus
Cbs	cystathionine beta-synthase	protein coding gene	ENSMUSG00000024039	GO:0070025	carbon monoxide binding
Cbs	cystathionine beta-synthase	protein coding gene	ENSMUSG00000024039	GO:0004122	cystathionine beta-synthase activity
Cbs	cystathionine beta-synthase	protein coding gene	ENSMUSG00000024039	GO:0004122	cystathionine beta-synthase activity
Cbs	cystathionine beta-synthase	protein coding gene	ENSMUSG00000024039	GO:0004122	cystathionine beta-synthase activity
Cbs	cystathionine beta-synthase	protein coding gene	ENSMUSG00000024039	GO:0004124	cysteine synthase activity
Cbs	cystathionine beta-synthase	protein coding gene	ENSMUSG00000024039	GO:0019899	enzyme binding
Cbs	cystathionine beta-synthase	protein coding gene	ENSMUSG00000024039	GO:0020037	heme binding
Cbs	cystathionine beta-synthase	protein coding gene	ENSMUSG00000024039	GO:0020037	heme binding
Cbs	cystathionine beta-synthase	protein coding gene	ENSMUSG00000024039	GO:0042802	identical protein binding
Cbs	cystathionine beta-synthase	protein coding gene	ENSMUSG00000024039	GO:0016829	lyase activity
Cbs	cystathionine beta-synthase	protein coding gene	ENSMUSG00000024039	GO:0046872	metal ion binding
Cbs	cystathionine beta-synthase	protein coding gene	ENSMUSG00000024039	GO:0072341	modified amino acid binding
Cbs	cystathionine beta-synthase	protein coding gene	ENSMUSG00000024039	GO:0070026	nitric oxide binding
Cbs	cystathionine beta-synthase	protein coding gene	ENSMUSG00000024039	GO:0050421	nitrite reductase (NO-forming) activity
Cbs	cystathionine beta-synthase	protein coding gene	ENSMUSG00000024039	GO:0019825	oxygen binding
Cbs	cystathionine beta-synthase	protein coding gene	ENSMUSG00000024039	GO:0042803	protein homodimerization activity
Cbs	cystathionine beta-synthase	protein coding gene	ENSMUSG00000024039	GO:0030170	pyridoxal phosphate binding
Cbs	cystathionine beta-synthase	protein coding gene	ENSMUSG00000024039	GO:0030170	pyridoxal phosphate binding
Cbs	cystathionine beta-synthase	protein coding gene	ENSMUSG00000024039	GO:1904047	S-adenosyl-L-methionine binding
Cbs	cystathionine beta-synthase	protein coding gene	ENSMUSG00000024039	GO:0031625	ubiquitin protein ligase binding
Cdhr5	cadherin-related family member 5	protein coding gene	ENSMUSG00000025497	GO:0007155	cell adhesion
Cdhr5	cadherin-related family member 5	protein coding gene	ENSMUSG00000025497	GO:0007155	cell adhesion
Cdhr5	cadherin-related family member 5	protein coding gene	ENSMUSG00000025497	GO:0030154	cell differentiation
Cdhr5	cadherin-related family member 5	protein coding gene	ENSMUSG00000025497	GO:0007156	homophilic cell adhesion via plasma membrane adhesion molecules
Cdhr5	cadherin-related family member 5	protein coding gene	ENSMUSG00000025497	GO:0090675	intermicrovillar adhesion
Cdhr5	cadherin-related family member 5	protein coding gene	ENSMUSG00000025497	GO:0032532	regulation of microvillus length
Cdhr5	cadherin-related family member 5	protein coding gene	ENSMUSG00000025497	GO:0016324	apical plasma membrane
Cdhr5	cadherin-related family member 5	protein coding gene	ENSMUSG00000025497	GO:0031526	brush border membrane
Cdhr5	cadherin-related family member 5	protein coding gene	ENSMUSG00000025497	GO:0042995	cell projection
Cdhr5	cadherin-related family member 5	protein coding gene	ENSMUSG00000025497	GO:0005905	clathrin-coated pit
Cdhr5	cadherin-related family member 5	protein coding gene	ENSMUSG00000025497	GO:0016021	integral component of membrane
Cdhr5	cadherin-related family member 5	protein coding gene	ENSMUSG00000025497	GO:0016021	integral component of membrane
Cdhr5	cadherin-related family member 5	protein coding gene	ENSMUSG00000025497	GO:0005887	integral component of plasma membrane
Cdhr5	cadherin-related family member 5	protein coding gene	ENSMUSG00000025497	GO:0016020	membrane
Cdhr5	cadherin-related family member 5	protein coding gene	ENSMUSG00000025497	GO:0016020	membrane
Cdhr5	cadherin-related family member 5	protein coding gene	ENSMUSG00000025497	GO:0031528	microvillus membrane
Cdhr5	cadherin-related family member 5	protein coding gene	ENSMUSG00000025497	GO:0005886	plasma membrane
Cdhr5	cadherin-related family member 5	protein coding gene	ENSMUSG00000025497	GO:0005886	plasma membrane
Cdhr5	cadherin-related family member 5	protein coding gene	ENSMUSG00000025497	GO:0044214	spanning component of plasma membrane
Cdhr5	cadherin-related family member 5	protein coding gene	ENSMUSG00000025497	GO:0008013	beta-catenin binding
Cdhr5	cadherin-related family member 5	protein coding gene	ENSMUSG00000025497	GO:0005509	calcium ion binding
Cdhr5	cadherin-related family member 5	protein coding gene	ENSMUSG00000025497	GO:0050839	cell adhesion molecule binding
Cdo1	cysteine dioxygenase 1, cytosolic	protein coding gene	ENSMUSG00000033022	GO:0007595	lactation
Cdo1	cysteine dioxygenase 1, cytosolic	protein coding gene	ENSMUSG00000033022	GO:0019448	L-cysteine catabolic process
Cdo1	cysteine dioxygenase 1, cytosolic	protein coding gene	ENSMUSG00000033022	GO:0019452	L-cysteine catabolic process to taurine
Cdo1	cysteine dioxygenase 1, cytosolic	protein coding gene	ENSMUSG00000033022	GO:0055114	oxidation-reduction process
Cdo1	cysteine dioxygenase 1, cytosolic	protein coding gene	ENSMUSG00000033022	GO:0055114	oxidation-reduction process
Cdo1	cysteine dioxygenase 1, cytosolic	protein coding gene	ENSMUSG00000033022	GO:0043200	response to amino acid
Cdo1	cysteine dioxygenase 1, cytosolic	protein coding gene	ENSMUSG00000033022	GO:0051591	response to cAMP
Cdo1	cysteine dioxygenase 1, cytosolic	protein coding gene	ENSMUSG00000033022	GO:0045471	response to ethanol
Cdo1	cysteine dioxygenase 1, cytosolic	protein coding gene	ENSMUSG00000033022	GO:0033762	response to glucagon
Cdo1	cysteine dioxygenase 1, cytosolic	protein coding gene	ENSMUSG00000033022	GO:0051384	response to glucocorticoid
Cdo1	cysteine dioxygenase 1, cytosolic	protein coding gene	ENSMUSG00000033022	GO:0010243	response to organonitrogen compound
Cdo1	cysteine dioxygenase 1, cytosolic	protein coding gene	ENSMUSG00000033022	GO:0019530	taurine metabolic process
Cdo1	cysteine dioxygenase 1, cytosolic	protein coding gene	ENSMUSG00000033022	GO:0005829	cytosol
Cdo1	cysteine dioxygenase 1, cytosolic	protein coding gene	ENSMUSG00000033022	GO:0017172	cysteine dioxygenase activity
Cdo1	cysteine dioxygenase 1, cytosolic	protein coding gene	ENSMUSG00000033022	GO:0017172	cysteine dioxygenase activity
Cdo1	cysteine dioxygenase 1, cytosolic	protein coding gene	ENSMUSG00000033022	GO:0051213	dioxygenase activity
Cdo1	cysteine dioxygenase 1, cytosolic	protein coding gene	ENSMUSG00000033022	GO:0008198	ferrous iron binding
Cdo1	cysteine dioxygenase 1, cytosolic	protein coding gene	ENSMUSG00000033022	GO:0005506	iron ion binding
Cdo1	cysteine dioxygenase 1, cytosolic	protein coding gene	ENSMUSG00000033022	GO:0046872	metal ion binding
Cdo1	cysteine dioxygenase 1, cytosolic	protein coding gene	ENSMUSG00000033022	GO:0016491	oxidoreductase activity
Cdo1	cysteine dioxygenase 1, cytosolic	protein coding gene	ENSMUSG00000033022	GO:0016702	oxidoreductase activity, acting on single donors with incorporation of molecular oxygen, incorporation of two atoms of oxygen
Ces1b	carboxylesterase 1B	protein coding gene	ENSMUSG00000078964	GO:0016042	lipid catabolic process
Ces1b	carboxylesterase 1B	protein coding gene	ENSMUSG00000078964	GO:0005615	extracellular space
Ces1b	carboxylesterase 1B	protein coding gene	ENSMUSG00000078964	GO:0052689	carboxylic ester hydrolase activity
Ces1b	carboxylesterase 1B	protein coding gene	ENSMUSG00000078964	GO:0004771	sterol esterase activity
Ces1b	carboxylesterase 1B	protein coding gene	ENSMUSG00000078964	GO:0004806	triglyceride lipase activity
Ces1c	carboxylesterase 1C	protein coding gene	ENSMUSG00000057400	GO:0016042	lipid catabolic process
Ces1c	carboxylesterase 1C	protein coding gene	ENSMUSG00000057400	GO:0009617	response to bacterium
Ces1c	carboxylesterase 1C	protein coding gene	ENSMUSG00000057400	GO:0005783	endoplasmic reticulum
Ces1c	carboxylesterase 1C	protein coding gene	ENSMUSG00000057400	GO:0005615	extracellular space
Ces1c	carboxylesterase 1C	protein coding gene	ENSMUSG00000057400	GO:0005615	extracellular space
Ces1c	carboxylesterase 1C	protein coding gene	ENSMUSG00000057400	GO:0052689	carboxylic ester hydrolase activity
Ces1c	carboxylesterase 1C	protein coding gene	ENSMUSG00000057400	GO:0052689	carboxylic ester hydrolase activity
Ces1c	carboxylesterase 1C	protein coding gene	ENSMUSG00000057400	GO:0016787	hydrolase activity
Ces1c	carboxylesterase 1C	protein coding gene	ENSMUSG00000057400	GO:0016788	hydrolase activity, acting on ester bonds
Ces1c	carboxylesterase 1C	protein coding gene	ENSMUSG00000057400	GO:0016788	hydrolase activity, acting on ester bonds
Ces1c	carboxylesterase 1C	protein coding gene	ENSMUSG00000057400	GO:0016788	hydrolase activity, acting on ester bonds
Ces1c	carboxylesterase 1C	protein coding gene	ENSMUSG00000057400	GO:0004771	sterol esterase activity
Ces1c	carboxylesterase 1C	protein coding gene	ENSMUSG00000057400	GO:0004806	triglyceride lipase activity
Ces2e	carboxylesterase 2E	protein coding gene	ENSMUSG00000031886	GO:0005783	endoplasmic reticulum
Ces2e	carboxylesterase 2E	protein coding gene	ENSMUSG00000031886	GO:0005615	extracellular space
Ces2e	carboxylesterase 2E	protein coding gene	ENSMUSG00000031886	GO:0043231	intracellular membrane-bounded organelle
Ces2e	carboxylesterase 2E	protein coding gene	ENSMUSG00000031886	GO:0052689	carboxylic ester hydrolase activity
Ces2e	carboxylesterase 2E	protein coding gene	ENSMUSG00000031886	GO:0052689	carboxylic ester hydrolase activity
Ces2e	carboxylesterase 2E	protein coding gene	ENSMUSG00000031886	GO:0016787	hydrolase activity
Ces2e	carboxylesterase 2E	protein coding gene	ENSMUSG00000031886	GO:0102209	trans-permethrin hydrolase activity
[truncated: 5,567 more rows]
